# Supplementary material for: Genome-Scale Analysis of Homologous Genes among Subgenomes of Bread Wheat (Triticum aestivum L.)
Source: Int J Mol Sci. 2020 Apr 24;21(8):3015. doi: 10.3390/ijms21083015 (PMC7215433; doi:10.3390/ijms21083015)
Supplement: Supplementary file 1 [file ijms-21-03015-s001.zip]

Archive with 5 entries (4 files):
- Supplements/
- Supplements/Supplemental Figure legend.docx
- Supplements/Supplemental FigureS1.pdf
- Supplements/Supplemental FileS1.pl
- Supplements/Supplemental Table S1.xlsx
