# Supplementary material for: Genome-Scale Analysis of Homologous Genes among Subgenomes of Bread Wheat (Triticum aestivum L.)
Source: Int J Mol Sci. 2020 Apr 24;21(8):3015. doi: 10.3390/ijms21083015 (PMC7215433; doi:10.3390/ijms21083015)
Supplement: Supplementary file 1 [file ijms-21-03015-s001.zip › Supplements/Supplemental FileS1.pl]

#!/usr/bin/perl
use strict;
use warnings;
open GENE_NAME,'<',$ARGV[0] or die "Can't open PI1 !"; #homologous genes name file
open GO_FILE,'<',$ARGV[1] or die "Can't open PI2 !"; #GO_id file
open OUT,'>','out' or die "Can't open OUT!"; #homologous genes name and GO

my %hash;
while (<GENE_NAME>) {
	chomp;
	$hash{$_} = 1;
}

my @line;
while (<GO_FILE>) {
	chomp;
	@line = split /\t/,$_;
	if (exists $hash{$line[1]}){
		print OUT "$_\n";
	}

}

close GENE_NAME;
close GO_FILE;
close OUT;
