# Supplementary material for: Genome-Scale Analysis of Homologous Genes among Subgenomes of Bread Wheat (Triticum aestivum L.)
Source: Int J Mol Sci. 2020 Apr 24;21(8):3015. doi: 10.3390/ijms21083015 (PMC7215433; doi:10.3390/ijms21083015)
Supplement: Supplementary file 1 [file ijms-21-03015-s001.zip › Supplements/Supplemental Table S1.xlsx]

## Sheet: Sheet1
A genome				B genome				D genome
Gene ID	POS	Star	End	Gene ID	POS	Star	End	Gene ID	POS	Star	End
TraesCS7A01G136000	chr7A	88941085	88942172	TraesCS7B01G037000	chr7B	36383628	36384209	TraesCS7D01G136100	chr7D	87388585	87389187
TraesCS1A01G065100	chr1A	47213236	47214447	TraesCS1B01G083200	chr1B	67055518	67056729	TraesCS1D01G065800	chr1D	47331313	47332524
TraesCS3A01G421800	chr3A	663180686	663182969	TraesCS2B01G587700	chr2B	774874977	774877168	TraesCS2D01G558400	chr2D	631406234	631408442
TraesCS3A01G459900	chr3A	696313337	696314879	TraesCS3B01G499600	chr3B	744391382	744392736	TraesCS3D01G452700	chr3D	560216661	560217683
TraesCS3A01G145800	chr3A	128077272	128079258	TraesCS3B01G172800	chr3B	173124822	173126666	TraesCS3D01G154600	chr3D	121726023	121727798
TraesCS3A01G138800	chr3A	116148042	116148416	TraesCS3B01G156400	chr3B	149163024	149163326	TraesCS3D01G139100	chr3D	98589493	98589798
TraesCS1A01G219100	chr1A	387833607	387836022	TraesCS1B01G232600	chr1B	418070181	418071500	TraesCS1D01G220800	chr1D	308454926	308456248
TraesCS3A01G347000	chr3A	596362349	596363193	TraesCS3B01G378700	chr3B	596857058	596857600	TraesCS3D01G340600	chr3D	454231055	454231936
TraesCS5A01G258500	chr5A	473233234	473239685	TraesCS5B01G257500	chr5B	439948993	439955844	TraesCS5D01G266500	chr5D	370625331	370631465
TraesCS3A01G190600	chr3A	237384537	237393466	TraesCS3B01G220500	chr3B	269555557	269563961	TraesCS3D01G194900	chr3D	187996829	188005296
TraesCS5A01G135400	chr5A	306185155	306187941	TraesCS5B01G134300	chr5B	251502885	251505626	TraesCS5D01G142000	chr5D	228054239	228057021
TraesCS7A01G432600	chr7A	626615087	626615392	TraesCS7B01G333000	chr7B	588288342	588288647	TraesCS7D01G424300	chr7D	544851762	544852052
TraesCS7A01G240500	chr7A	215888358	215889562	TraesCS7B01G136100	chr7B	167749515	167750697	TraesCS7D01G239500	chr7D	204092807	204093790
TraesCS4A01G010100	chr4A	5972711	5973243	TraesCS4B01G294200	chr4B	579468936	579469391	TraesCS4D01G293100	chr4D	464079987	464080441
TraesCS1A01G214000	chr1A	377207890	377209004	TraesCS1B01G227800	chr1B	409598992	409600045	TraesCS1D01G216900	chr1D	302691061	302691924
TraesCS2A01G427800	chr2A	680363422	680370424	TraesCS2B01G448200	chr2B	640983814	640990797	TraesCS2D01G425800	chr2D	538061616	538068840
TraesCS4A01G181200	chr4A	455922115	455927935	TraesCS4B01G136600	chr4B	180237324	180247426	TraesCS4D01G131300	chr4D	118243762	118250323
TraesCS5A01G079300	chr5A	98444417	98444653	TraesCS5B01G086700	chr5B	110119653	110119889	TraesCS5D01G092900	chr5D	101705628	101705864
TraesCS2A01G410600	chr2A	668239210	668242078	TraesCS2B01G429400	chr2B	616931101	616933756	TraesCS2D01G408000	chr2D	523025159	523027697
TraesCS5A01G182100	chr5A	381760897	381764743	TraesCS5B01G180100	chr5B	327789743	327792071	TraesCS5D01G186500	chr5D	288378552	288383064
TraesCS2A01G153800	chr2A	101824461	101825105	TraesCS2B01G179100	chr2B	153894721	153895535	TraesCS2D01G159300	chr2D	102646065	102646873
TraesCS5A01G403000	chr5A	595409479	595409712	TraesCS5B01G407800	chr5B	583474254	583474481	TraesCS5D01G413000	chr5D	476012758	476012985
TraesCS5A01G422700	chr5A	608701423	608707434	TraesCS5B01G424600	chr5B	600641548	600649219	TraesCS5D01G430800	chr5D	487981151	487987161
TraesCS3A01G146200	chr3A	128157329	128160542	TraesCS3B01G173300	chr3B	173385296	173387436	TraesCS3D01G155100	chr3D	121960981	121962875
TraesCS4A01G083800	chr4A	88422586	88425907	TraesCS4B01G220300	chr4B	463215850	463219185	TraesCS4D01G220600	chr4D	375742179	375745618
TraesCS1A01G121400	chr1A	134956995	134963808	TraesCS1B01G140800	chr1B	187203477	187210789	TraesCS1D01G122200	chr1D	122834988	122840435
TraesCS4A01G367700	chr4A	640894422	640900423	TraesCS5B01G504900	chr5B	670828258	670835289	TraesCS5D01G505700	chr5D	531510345	531516963
TraesCS4A01G020800	chr4A	14174535	14177214	TraesCS4B01G282800	chr4B	566229219	566232995	TraesCS4D01G281800	chr4D	453043117	453045875
TraesCS7A01G259800	chr7A	251748900	251750654	TraesCS7B01G157900	chr7B	213255290	213256780	TraesCS7D01G336900	chr7D	429708081	429709584
TraesCS3A01G495600	chr3A	721509560	721510252	TraesCS3B01G557700	chr3B	792267121	792268086	TraesCS2D01G085900	chr2D	37049649	37050476
TraesCS1A01G213500	chr1A	376755713	376757918	TraesCS1B01G227000	chr1B	407598583	407600662	TraesCS1D01G216300	chr1D	302075158	302077623
TraesCS5A01G209400	chr5A	422999793	423002440	TraesCS5B01G207500	chr5B	377185156	377188348	TraesCS5D01G215600	chr5D	324681502	324684722
TraesCS2A01G280600	chr2A	468526339	468532832	TraesCS2B01G297900	chr2B	417073352	417079349	TraesCS2D01G279400	chr2D	351049976	351056675
TraesCS6A01G268200	chr6A	494470997	494474534	TraesCS6B01G295400	chr6B	530566056	530570123	TraesCS6D01G246700	chr6D	349917948	349921967
TraesCS3A01G248300	chr3A	466459650	466462826	TraesCS3B01G277000	chr3B	447020635	447023605	TraesCS3D01G248300	chr3D	347300090	347303022
TraesCS2A01G327400	chr2A	559075635	559080916	TraesCS2B01G354600	chr2B	505805705	505809550	TraesCS2D01G335500	chr2D	428664945	428669060
TraesCS3A01G223000	chr3A	416503067	416504618	TraesCS3B01G252300	chr3B	405639265	405641260	TraesCS3D01G230700	chr3D	313907840	313909599
TraesCS2A01G452000	chr2A	701230346	701231203	TraesCS2B01G473100	chr2B	669936063	669937193	TraesCS2D01G451800	chr2D	561489562	561490832
TraesCS6A01G263100	chr6A	486278844	486279713	TraesCS6B01G290200	chr6B	521992744	521993610	TraesCS6D01G243600	chr6D	345789937	345790794
TraesCS4A01G162900	chr4A	360652327	360667234	TraesCS4B01G158400	chr4B	306598982	306609894	TraesCS4D01G163200	chr4D	254660284	254677838
TraesCS6A01G265700	chr6A	490493676	490494121	TraesCS6B01G293000	chr6B	526718724	526719168	TraesCS6D01G248900	chr6D	352356941	352357485
TraesCS1A01G227900	chr1A	399224608	399229644	TraesCS1B01G242100	chr1B	429759867	429765110	TraesCS1D01G229500	chr1D	317990825	317995861
TraesCS5A01G127400	chr5A	283306929	283309790	TraesCS5B01G126500	chr5B	230880920	230884123	TraesCS5D01G135000	chr5D	215299975	215303283
TraesCS5A01G155700	chr5A	334002524	334010270	TraesCS5B01G154000	chr5B	283395444	283401439	TraesCS5D01G160800	chr5D	250588369	250600028
TraesCS6A01G342100	chr6A	574818833	574819132	TraesCS6B01G374300	chr6B	647502495	647502788	TraesCS6D01G322600	chr6D	429658055	429659150
TraesCS2A01G128400	chr2A	76344128	76359515	TraesCS2B01G150500	chr2B	117606016	117621135	TraesCS2D01G130900	chr2D	76528470	76543733
TraesCS3A01G211900	chr3A	380919162	380922870	TraesCS3B01G242300	chr3B	382003202	382004380	TraesCS3D01G214500	chr3D	289838951	289840137
TraesCS3A01G374800	chr3A	624424910	624426484	TraesCS3B01G407000	chr3B	642471471	642473376	TraesCS3D01G367300	chr3D	481395244	481397293
TraesCS6A01G380100	chr6A	600513774	600527639	TraesCS6B01G418700	chr6B	690757221	690757576	TraesCS6D01G364700	chr6D	454295395	454295867
TraesCS2A01G227900	chr2A	241961462	241975262	TraesCS2B01G251900	chr2B	265421488	265435356	TraesCS2D01G234200	chr2D	213696392	213709877
TraesCS7A01G447000	chr7A	642020670	642024190	TraesCS7B01G346800	chr7B	603271157	603274648	TraesCS7D01G436900	chr7D	556217470	556220977
TraesCS5A01G350500	chr5A	553372947	553374218	TraesCS5B01G353100	chr5B	532862842	532864112	TraesCS5D01G357500	chr5D	438355125	438356396
TraesCS7A01G339200	chr7A	496821829	496831207	TraesCS7B01G250600	chr7B	462729575	462741539	TraesCS7D01G346600	chr7D	446239501	446245718
TraesCS7A01G516400	chr7A	701369746	701369991	TraesCS7B01G432700	chr7B	700541758	700542009	TraesCS7D01G506600	chr7D	611316292	611316543
TraesCS3A01G342200	chr3A	589381502	589387262	TraesCS3B01G374300	chr3B	587427719	587432930	TraesCS3D01G336100	chr3D	447977321	447983038
TraesCS5A01G086000	chr5A	114680200	114683385	TraesCS5B01G092000	chr5B	120945879	120948920	TraesCS5D01G099400	chr5D	111943893	111947172
TraesCS2A01G512800	chr2A	737829707	737829949	TraesCS2B01G540500	chr2B	737050234	737050500	TraesCS2D01G514200	chr2D	606132775	606133041
TraesCS3A01G314500	chr3A	555530471	555541354	TraesCS3B01G157200	chr3B	150942841	150951627	TraesCS3D01G140000	chr3D	100455656	100464640
TraesCS1A01G056400	chr1A	36769906	36770407	TraesCS1B01G073500	chr1B	57435495	57435962	TraesCS1D01G057100	chr1D	37529191	37529691
TraesCS7A01G411300	chr7A	602098802	602099914	TraesCS7B01G310600	chr7B	555655843	555657277	TraesCS7D01G404400	chr7D	521763793	521764979
TraesCS7A01G411600	chr7A	602658236	602658703	TraesCS7B01G310800	chr7B	556332870	556333337	TraesCS7D01G404800	chr7D	522154197	522154686
TraesCS1A01G205800	chr1A	368361305	368363274	TraesCS1B01G219300	chr1B	396593992	396595929	TraesCS1D01G209000	chr1D	295183555	295186951
TraesCS5A01G479000	chr5A	651985922	651991215	TraesCS5B01G491900	chr5B	660136861	660141412	TraesCS5D01G492500	chr5D	525662051	525666352
TraesCS5A01G225900	chr5A	441703945	441704784	TraesCS5B01G224400	chr5B	399811937	399812791	TraesCS5D01G233200	chr5D	340759271	340760110
TraesCS7A01G297000	chr7A	397124953	397125837	TraesCS7B01G198900	chr7B	355905622	355906506	TraesCS7D01G291400	chr7D	350094467	350095351
TraesCS1A01G301900	chr1A	496058039	496061915	TraesCS3B01G323300	chr3B	523140676	523144810	TraesCS3D01G288300	chr3D	397182823	397185339
TraesCS3A01G242000	chr3A	454172205	454175481	TraesCS3B01G270100	chr3B	434670628	434673396	TraesCS3D01G242100	chr3D	336837533	336839812
TraesCS7A01G243100	chr7A	218264266	218265670	TraesCS7B01G148400	chr7B	196276553	196277942	TraesCS7D01G241900	chr7D	205950893	205954090
TraesCS7A01G360600	chr7A	534003132	534003362	TraesCS7B01G267100	chr7B	490352208	490352447	TraesCS7D01G362400	chr7D	465601547	465601777
TraesCS7A01G267100	chr7A	270043171	270043681	TraesCS7B01G165300	chr7B	228362716	228363238	TraesCS7D01G267800	chr7D	251373980	251374499
TraesCS7A01G235400	chr7A	207087616	207088433	TraesCS7B01G133600	chr7B	162339468	162339887	TraesCS7D01G235500	chr7D	198017922	198020082
TraesCS7A01G185200	chr7A	139152468	139153835	TraesCS7B01G090200	chr7B	104517203	104518914	TraesCS7D01G186600	chr7D	139106305	139108161
TraesCS7A01G155800	chr7A	108766251	108768905	TraesCS7B01G059900	chr7B	62661622	62662966	TraesCS7D01G156200	chr7D	104530504	104532342
TraesCS7A01G542500	chr7A	719363276	719365536	TraesCS7B01G464400	chr7B	720977627	720980178	TraesCS7D01G527700	chr7D	622710926	622713293
TraesCS7A01G496300	chr7A	686156400	686156648	TraesCS7B01G401100	chr7B	667479608	667479856	TraesCS7D01G483500	chr7D	593370058	593370306
TraesCS7A01G275800	chr7A	288061434	288061718	TraesCS7B01G173500	chr7B	244751964	244752248	TraesCS7D01G275700	chr7D	264485019	264485303
TraesCS7A01G210700	chr7A	173638621	173638830	TraesCS7B01G117400	chr7B	137026819	137027028	TraesCS7D01G212400	chr7D	170730591	170730827
TraesCS6A01G290100	chr6A	521858582	521858794	TraesCS6B01G320300	chr6B	567711692	567711904	TraesCS6D01G268900	chr6D	379333529	379333741
TraesCS4A01G184700	chr4A	463923382	463925340	TraesCS4B01G134000	chr4B	173967171	173969145	TraesCS4D01G128900	chr4D	113235211	113237238
TraesCS3A01G520800	chr3A	737541667	737542851	TraesCS3B01G590100	chr3B	815282488	815283645	TraesCS3D01G528700	chr3D	606675841	606677025
TraesCS6A01G182900	chr6A	211924552	211925099	TraesCS6B01G211700	chr6B	279906511	279907157	TraesCS6D01G170300	chr6D	157155415	157156067
TraesCS3A01G349600	chr3A	598549560	598549799	TraesCS3B01G382200	chr3B	602303023	602303262	TraesCS3D01G343600	chr3D	455864674	455864913
TraesCS5A01G531900	chr5A	689915391	689915786	TraesCS4B01G363600	chr4B	652284107	652284520	TraesCS4D01G357000	chr4D	505432671	505433054
TraesCS5A01G461200	chr5A	641676026	641676829	TraesCS5B01G471300	chr5B	644854392	644855458	TraesCS5D01G473800	chr5D	513893944	513894660
TraesCS5A01G536100	chr5A	692545190	692552924	TraesCS6B01G196400	chr6B	232744485	232745650	TraesCS4D01G361800	chr4D	508479262	508480543
TraesCS5A01G303500	chr5A	512619262	512619665	TraesCS5B01G303900	chr5B	488113845	488114234	TraesCS5D01G310400	chr5D	407014230	407014630
TraesCS5A01G175800	chr5A	370096565	370096795	TraesCS5B01G172400	chr5B	316623803	316624042	TraesCS5D01G179500	chr5D	278467986	278468216
TraesCS5A01G151600	chr5A	328924385	328925065	TraesCS5B01G150200	chr5B	278043794	278044474	TraesCS5D01G156800	chr5D	244640761	244641441
TraesCS5A01G246200	chr5A	459542680	459543159	TraesCS5B01G243500	chr5B	423796185	423796664	TraesCS5D01G252700	chr5D	358798386	358798865
TraesCS5A01G012700	chr5A	8505116	8505565	TraesCS5B01G011000	chr5B	11042981	11043433	TraesCS5D01G018200	chr5D	10624291	10624743
TraesCS5A01G166900	chr5A	355846321	355846734	TraesCS5B01G164000	chr5B	303912838	303913251	TraesCS5D01G171200	chr5D	268478763	268479176
TraesCS3A01G462400	chr3A	697559016	697561465	TraesCS3B01G505400	chr3B	749523483	749525951	TraesCS3D01G456100	chr3D	562331113	562333789
TraesCS3A01G377900	chr3A	627788404	627789564	TraesCS3B01G410700	chr3B	647476499	647477662	TraesCS3D01G371100	chr3D	484729348	484730511
TraesCS5A01G150400	chr5A	328008946	328009373	TraesCS5B01G149100	chr5B	276960119	276960546	TraesCS5D01G155500	chr5D	243834020	243834447
TraesCS3A01G285300	chr3A	514108416	514108649	TraesCS3B01G319200	chr3B	513993540	513993773	TraesCS3D01G285200	chr3D	394751896	394752129
TraesCS3A01G237900	chr3A	444538015	444538269	TraesCS3B01G266300	chr3B	427001114	427001368	TraesCS3D01G238100	chr3D	329498597	329498851
TraesCS3A01G271200	chr3A	499240089	499240421	TraesCS1B01G162900	chr1B	282429891	282430211	TraesCS4D01G158300	chr4D	220915142	220915474
TraesCS4A01G231300	chr4A	540600328	540604473	TraesCS4B01G084700	chr4B	83052927	83058776	TraesCS4D01G082600	chr4D	56025816	56030159
TraesCS3A01G440700	chr3A	683249815	683250714	TraesCS3B01G474800	chr3B	723503994	723504829	TraesCS3D01G433300	chr3D	546473408	546474631
TraesCS1A01G020300	chr1A	10046412	10050382	TraesCS1B01G024300	chr1B	11692215	11692915	TraesCS1D01G019800	chr1D	8618358	8619547
TraesCS1A01G117100	chr1A	124189801	124190159	TraesCS1B01G137000	chr1B	174783916	174784250	TraesCS1D01G118200	chr1D	114083286	114083635
TraesCS1A01G029400	chr1A	13772559	13775553	TraesCS1B01G036600	chr1B	17387233	17390751	TraesCS1D01G029600	chr1D	11630501	11634214
TraesCS2A01G324400	chr2A	554519018	554519524	TraesCS2B01G357800	chr2B	510792776	510793282	TraesCS2D01G338600	chr2D	432000325	432000831
TraesCS2A01G517700	chr2A	740874041	740874241	TraesCS2B01G546200	chr2B	742893185	742893382	TraesCS2D01G519200	chr2D	608979630	608979827
TraesCS2A01G313400	chr2A	537961719	537962753	TraesCS2B01G332200	chr2B	475300097	475301130	TraesCS2D01G311900	chr2D	401284514	401285545
TraesCS2A01G285200	chr2A	478911202	478918733	TraesCS2B01G302300	chr2B	425445054	425449929	TraesCS2D01G283800	chr2D	357970740	357987701
TraesCS2A01G266900	chr2A	424443617	424444042	TraesCS2B01G275500	chr2B	380259003	380259428	TraesCS2D01G257100	chr2D	312447692	312448117
TraesCS2A01G093300	chr2A	47673281	47673918	TraesCS2B01G107800	chr2B	68756608	68757369	TraesCS2D01G092300	chr2D	43964090	43964758
TraesCS2A01G060100	chr2A	26866041	26866838	TraesCS2B01G073700	chr2B	39941664	39942461	TraesCS2D01G059100	chr2D	24488173	24488970
TraesCS2A01G077900	chr2A	35526859	35527618	TraesCS2B01G092800	chr2B	53511327	53511908	TraesCS2D01G075900	chr2D	32502695	32503587
TraesCS1A01G105100	chr1A	100418788	100418988	TraesCS1B01G116600	chr1B	136927705	136927905	TraesCS1D01G097300	chr1D	83915582	83915782
TraesCS6A01G204700	chr6A	356972257	356972457	TraesCS6B01G225900	chr6B	347229525	347229725	TraesCS6D01G189900	chr6D	262752446	262752646
TraesCS5A01G383500	chr5A	581138695	581138958	TraesCS5B01G388100	chr5B	567019558	567019821	TraesCS5D01G392800	chr5D	460942810	460943073
TraesCS5A01G531100	chr5A	689512233	689512703	TraesCS4B01G362900	chr4B	651976125	651976367	TraesCS4D01G356100	chr4D	505307336	505307578
TraesCS4A01G222300	chr4A	529625774	529626034	TraesCS4B01G094300	chr4B	96642393	96642653	TraesCS4D01G091100	chr4D	65940148	65940408
TraesCS2A01G362300	chr2A	606676920	606679840	TraesCS2B01G380100	chr2B	543706956	543710225	TraesCS2D01G359800	chr2D	461546170	461549454
TraesCS4A01G223100	chr4A	530935273	530935944	TraesCS4B01G092800	chr4B	95369999	95370670	TraesCS4D01G089500	chr4D	65069466	65070137
TraesCS3A01G095700	chr3A	60868046	60872926	TraesCS3B01G111400	chr3B	77644629	77665242	TraesCS3D01G096100	chr3D	48794024	48799844
TraesCS2A01G155000	chr2A	102132435	102132671	TraesCS2B01G180100	chr2B	154594579	154594806	TraesCS2D01G160300	chr2D	103129160	103129396
TraesCS5A01G337300	chr5A	545750979	545751450	TraesCS2B01G232200	chr2B	229826848	229827277	TraesCS6D01G272100	chr6D	380811819	380812520
TraesCS1A01G269700	chr1A	463958836	463959090	TraesCS1B01G280200	chr1B	488474138	488474392	TraesCS1D01G269800	chr1D	365082428	365082682
TraesCS3A01G489900	chr3A	717491877	717492902	TraesCS3B01G547700	chr3B	783413489	783414607	TraesCS3D01G495900	chr3D	587904090	587906082
TraesCS4A01G449900	chr4A	715750645	715754353	TraesCS2B01G065700	chr2B	32911868	32914119	TraesCS7D01G034600	chr7D	17847745	17851376
TraesCS1A01G234500	chr1A	409855848	409857372	TraesCS3B01G573200	chr3B	804115436	804117077	TraesCS4D01G157400	chr4D	214994417	214995513
TraesCS3A01G491600	chr3A	718860284	718874375	TraesCS3B01G552600	chr3B	787273402	787276258	TraesCS3D01G497600	chr3D	588783750	588787138
TraesCS3A01G047000	chr3A	24939096	24940584	TraesCS3B01G035700	chr3B	17577138	17578361	TraesCS3D01G032800	chr3D	12227349	12228941
TraesCS2A01G460600	chr2A	706922547	706922852	TraesCS2B01G482300	chr2B	680074769	680075092	TraesCS2D01G460800	chr2D	567057496	567057801
TraesCS2A01G143900	chr2A	88795450	88798451	TraesCS2B01G168800	chr2B	141694675	141697573	TraesCS2D01G147800	chr2D	88751946	88754773
TraesCS4A01G450600	chr4A	715988346	715991227	TraesCS2B01G597600	chr2B	780860715	780861167	TraesCS2D01G593200	chr2D	647860543	647862360
TraesCS6A01G061400	chr6A	32919445	32920074	TraesCS6B01G081700	chr6B	58076893	58077387	TraesCS6D01G063200	chr6D	29739716	29740312
TraesCS6A01G157800	chr6A	147469843	147470481	TraesCS6B01G185600	chr6B	211209773	211210390	TraesCS6D01G147200	chr6D	119292155	119292595
TraesCS2A01G288600	chr2A	496385874	496387816	TraesCS2B01G305400	chr2B	435479140	435481076	TraesCS2D01G286800	chr2D	366923892	366925591
TraesCS7A01G480800	chr7A	672878996	672885067	TraesCS7B01G382900	chr7B	648704534	648710175	TraesCS7D01G467600	chr7D	581021880	581022606
TraesCS7A01G313400	chr7A	445482246	445482521	TraesCS7B01G213900	chr7B	392803621	392804164	TraesCS7D01G309900	chr7D	393101994	393102541
TraesCS2A01G314700	chr2A	539651079	539652028	TraesCS2B01G332700	chr2B	476043471	476044614	TraesCS2D01G312900	chr2D	402551097	402552232
TraesCS5A01G187500	chr5A	389153640	389153990	TraesCS5B01G196300	chr5B	353986870	353987668	TraesCS5D01G203500	chr5D	308649628	308650349
TraesCS1A01G408100	chr1A	570248321	570248842	TraesCS1B01G437000	chr1B	659948964	659949494	TraesCS1D01G415100	chr1D	474720144	474720677
TraesCS6A01G109300	chr6A	78478377	78478953	TraesCS6B01G137800	chr6B	135312127	135312707	TraesCS6D01G097700	chr6D	61345561	61346145
TraesCS5A01G292400	chr5A	502580841	502583290	TraesCS5B01G291800	chr5B	477423133	477424973	TraesCS5D01G299700	chr5D	397027286	397029289
TraesCS3A01G261100	chr3A	484100793	484101701	TraesCS3B01G294000	chr3B	473177575	473178012	TraesCS3D01G261200	chr3D	363263872	363264705
TraesCS7A01G563800	chr7A	733610212	733611646	TraesCS7B01G499100	chr7B	749534682	749536372	TraesCS7D01G547200	chr7D	633509397	633510041
TraesCS7A01G130200	chr7A	83749446	83750231	TraesCS7B01G030500	chr7B	28944370	28945164	TraesCS7D01G129600	chr7D	81792136	81792917
TraesCS5A01G104400	chr5A	168436509	168437206	TraesCS5B01G108700	chr5B	149237579	149238277	TraesCS5D01G116500	chr5D	136451719	136452471
TraesCS4A01G251400	chr4A	562482754	562484927	TraesCS4B01G063400	chr4B	55702530	55705729	TraesCS4D01G062400	chr4D	38303418	38305511
TraesCS2A01G300900	chr2A	516295320	516296248	TraesCS2B01G317100	chr2B	452772889	452773817	TraesCS2D01G299600	chr2D	381883956	381884881
TraesCS7A01G255900	chr7A	244472388	244473396	TraesCS7B01G152400	chr7B	202774891	202775740	TraesCS7D01G254300	chr7D	231259488	231260305
TraesCS5A01G421500	chr5A	607679458	607680029	TraesCS5B01G423100	chr5B	599651370	599651971	TraesCS5D01G429800	chr5D	487286693	487287305
TraesCS3A01G287100	chr3A	515285594	515285833	TraesCS3B01G321200	chr3B	520372951	520373193	TraesCS3D01G286700	chr3D	395644094	395644333
TraesCS4A01G269000	chr4A	581150955	581151197	TraesCS4B01G045200	chr4B	32486897	32487139	TraesCS4D01G045100	chr4D	20535501	20535743
TraesCS1A01G036000	chr1A	20028238	20030993	TraesCS1B01G046400	chr1B	26396066	26397770	TraesCS1D01G037600	chr1D	17998074	18000819
TraesCS2A01G434500	chr2A	686841720	686842658	TraesCS2B01G455600	chr2B	650167748	650168737	TraesCS2D01G432300	chr2D	544612912	544614111
TraesCS1A01G247500	chr1A	439066205	439074449	TraesCS1B01G258100	chr1B	454360886	454369800	TraesCS1D01G246700	chr1D	339286852	339295142
TraesCS2A01G457200	chr2A	705768391	705771015	TraesCS6B01G321800	chr6B	569883232	569888347	TraesCS2D01G458000	chr2D	565172892	565177320
TraesCS5A01G003000	chr5A	2403243	2403890	TraesCS5B01G059700	chr5B	65774275	65775092	TraesCS5D01G003700	chr5D	3553026	3553691
TraesCS3A01G267600	chr3A	492736569	492736847	TraesCS3B01G301000	chr3B	482784381	482784659	TraesCS3D01G267800	chr3D	371869810	371870088
TraesCS6A01G259300	chr6A	482085587	482087273	TraesCS6B01G286600	chr6B	516486640	516488322	TraesCS6D01G240400	chr6D	342026850	342028482
TraesCS4A01G225300	chr4A	533032338	533032802	TraesCS4B01G090900	chr4B	93732652	93733110	TraesCS4D01G088000	chr4D	63221516	63221980
TraesCS5A01G091500	chr5A	126273382	126276247	TraesCS5B01G098000	chr5B	129717220	129719995	TraesCS5D01G103600	chr5D	117266241	117269066
TraesCS7A01G475100	chr7A	670245239	670245734	TraesCS7B01G376800	chr7B	641677257	641677761	TraesCS7D01G462900	chr7D	578133105	578133602
TraesCS7A01G422900	chr7A	613631784	613632989	TraesCS7B01G323300	chr7B	574469213	574470327	TraesCS7D01G415300	chr7D	533904350	533905466
TraesCS7A01G310400	chr7A	439031398	439031700	TraesCS1B01G153900	chr1B	253824830	253825132	TraesCS5D01G395100	chr5D	462908192	462908494
TraesCS6A01G408600	chr6A	613303316	613305473	TraesCS6B01G454800	chr6B	712227574	712229971	TraesCS6D01G392500	chr6D	467007577	467009607
TraesCS4A01G200300	chr4A	488535721	488536287	TraesCS4B01G115000	chr4B	131705592	131706179	TraesCS4D01G112600	chr4D	93438380	93438970
TraesCS5A01G492100	chr5A	661148497	661149484	TraesCS4B01G319800	chr4B	610562208	610563240	TraesCS4D01G316400	chr4D	481547514	481548584
TraesCS2A01G263600	chr2A	418794759	418795183	TraesCS2B01G278600	chr2B	384400323	384400747	TraesCS2D01G260400	chr2D	316328255	316328687
TraesCS4A01G430800	chr4A	701962800	701964190	TraesCS3B01G381800	chr3B	600905409	600906792	TraesCS3D01G351800	chr3D	462845552	462846879
TraesCS5A01G001900	chr5A	1346665	1347486	TraesCS5B01G002300	chr5B	3474782	3475669	TraesCS5D01G002300	chr5D	2511199	2511993
TraesCS3A01G421100	chr3A	662562348	662563627	TraesCS3B01G456900	chr3B	698232306	698232929	TraesCS3D01G416800	chr3D	528132000	528133249
TraesCS3A01G356200	chr3A	603846573	603847322	TraesCS3B01G389100	chr3B	612359543	612360316	TraesCS3D01G350300	chr3D	461588788	461589060
TraesCS4A01G334300	chr4A	617360412	617361293	TraesCS5B01G551000	chr5B	702478448	702479329	TraesCS5D01G537800	chr5D	550299974	550301056
TraesCS3A01G175400	chr3A	195188922	195189721	TraesCS3B01G205100	chr3B	239895220	239895507	TraesCS3D01G180800	chr3D	162875688	162876116
TraesCS2A01G388200	chr2A	634625271	634626944	TraesCS2B01G406200	chr2B	575177463	575179110	TraesCS2D01G386000	chr2D	490727502	490729154
TraesCS3A01G045700	chr3A	24537988	24538500	TraesCS3B01G038400	chr3B	18517988	18518689	TraesCS3D01G035600	chr3D	12879285	12879801
TraesCS2A01G504800	chr2A	733530654	733530983	TraesCS2B01G533000	chr2B	729140378	729140707	TraesCS2D01G505500	chr2D	599797019	599797333
TraesCS2A01G437400	chr2A	689192541	689197100	TraesCS2B01G457900	chr2B	652571849	652576016	TraesCS2D01G434800	chr2D	545858362	545862217
TraesCS4A01G127300	chr4A	164509486	164509785	TraesCS4B01G177500	chr4B	387881948	387882247	TraesCS4D01G179200	chr4D	310457526	310457825
TraesCS6A01G353300	chr6A	585168479	585170952	TraesCS5B01G050100	chr5B	55366418	55366750	TraesCS6D01G335700	chr6D	436860922	436863150
TraesCS6A01G237200	chr6A	446729851	446731725	TraesCS6B01G265700	chr6B	477791554	477793616	TraesCS6D01G219800	chr6D	309954669	309957025
TraesCS3A01G186900	chr3A	221930752	221931515	TraesCS3B01G216300	chr3B	257244184	257244929	TraesCS3D01G190700	chr3D	179167809	179168554
TraesCS3A01G003500	chr3A	1885618	1886420	TraesCS3B01G009000	chr3B	4418099	4418996	TraesCS3D01G005800	chr3D	2193968	2194893
TraesCS7A01G198400	chr7A	159696106	159699938	TraesCS7B01G104100	chr7B	119582883	119586556	TraesCS7D01G200100	chr7D	157098945	157103951
TraesCS7A01G134900	chr7A	87331476	87331964	TraesCS7B01G036300	chr7B	35100914	35101333	TraesCS7D01G134500	chr7D	85931432	85931920
TraesCS2A01G196800	chr2A	166630908	166634558	TraesCS2B01G224400	chr2B	214315885	214319339	TraesCS2D01G204800	chr2D	156710289	156713900
TraesCS3A01G082100	chr3A	53209562	53211465	TraesCS3B01G097200	chr3B	65193916	65196145	TraesCS3D01G082300	chr3D	41697371	41699261
TraesCS6A01G287500	chr6A	519949828	519950248	TraesCS6B01G316800	chr6B	564568449	564569009	TraesCS6D01G268200	chr6D	378167224	378167644
TraesCS7A01G180600	chr7A	134879941	134881033	TraesCS7B01G085600	chr7B	97679411	97680575	TraesCS7D01G182400	chr7D	135775592	135777756
TraesCS3A01G078300	chr3A	50720217	50720611	TraesCS3B01G093200	chr3B	62292557	62292950	TraesCS3D01G078800	chr3D	39314802	39315198
TraesCS1A01G446000	chr1A	593788532	593790405	TraesCS1B01G480700	chr1B	688352414	688354696	TraesCS1D01G454700	chr1D	495233119	495234958
TraesCS3A01G353100	chr3A	601131864	601133969	TraesCS3B01G385800	chr3B	605910313	605912573	TraesCS3D01G347200	chr3D	458883896	458885954
TraesCS7A01G291600	chr7A	356366686	356372579	TraesCS7B01G184100	chr7B	295079252	295085045	TraesCS7D01G284400	chr7D	301325757	301330873
TraesCS2A01G499300	chr2A	729135307	729136614	TraesCS2B01G527500	chr2B	721927853	721929870	TraesCS2D01G499400	chr2D	594482527	594484479
TraesCS5A01G338000	chr5A	546162469	546162996	TraesCS5B01G336800	chr5B	520083186	520083754	TraesCS5D01G342500	chr5D	430545465	430546016
TraesCS2A01G394800	chr2A	645910401	645910887	TraesCS4B01G301000	chr4B	587429069	587429552	TraesCS6D01G291200	chr6D	401338213	401338696
TraesCS5A01G519800	chr5A	680975939	680976427	TraesCS4B01G351000	chr4B	643491581	643492126	TraesCS4D01G345900	chr4D	500285551	500286006
TraesCS2A01G275300	chr2A	452787609	452797458	TraesCS2B01G292900	chr2B	408082836	408095524	TraesCS2D01G274300	chr2D	342565222	342570954
TraesCS5A01G040400	chr5A	36365941	36366653	TraesCS5B01G041400	chr5B	45538583	45539577	TraesCS5D01G047300	chr5D	45488560	45490782
TraesCS2A01G063600	chr2A	28017433	28025235	TraesCS2B01G076300	chr2B	41196489	41197075	TraesCS2D01G061800	chr2D	25621995	25624573
TraesCS5A01G041900	chr5A	37922777	37923447	TraesCS5B01G044400	chr5B	49882809	49883496	TraesCS5D01G049600	chr5D	47082560	47083247
TraesCS2A01G261300	chr2A	412033706	412034068	TraesCS2B01G280900	chr2B	387202353	387202718	TraesCS2D01G262600	chr2D	318818813	318819181
TraesCS7A01G149400	chr7A	102539747	102540028	TraesCS7B01G053100	chr7B	55856878	55857333	TraesCS7D01G151100	chr7D	100299156	100299770
TraesCS5A01G280600	chr5A	489799277	489799993	TraesCS5B01G279600	chr5B	465239341	465240265	TraesCS5D01G287200	chr5D	387091817	387092916
TraesCS4A01G058500	chr4A	49221208	49221939	TraesCS4B01G246200	chr4B	510351913	510352638	TraesCS4D01G245600	chr4D	414223848	414224576
TraesCS6A01G024500	chr6A	12227441	12227810	TraesCS6B01G033100	chr6B	19450290	19450679	TraesCS6D01G027800	chr6D	10671002	10671390
TraesCS1A01G393800	chr1A	560196058	560197540	TraesCS1B01G423100	chr1B	645763647	645764627	TraesCS1D01G402700	chr1D	467792286	467793710
TraesCS1A01G204800	chr1A	366988386	366990568	TraesCS1B01G218400	chr1B	395943587	395943928	TraesCS1D01G208100	chr1D	294201759	294202091
TraesCS4A01G367600	chr4A	640804606	640812287	TraesCS5B01G505000	chr5B	670924569	670932697	TraesCS5D01G505800	chr5D	531538347	531545882
TraesCS7A01G532800	chr7A	711458049	711458832	TraesCS7B01G449600	chr7B	711731206	711731769	TraesCS7D01G519500	chr7D	617511444	617512055
TraesCS7A01G501900	chr7A	691412632	691413622	TraesCS4B01G329200	chr4B	619988862	619989804	TraesCS4D01G326000	chr4D	485794733	485795676
TraesCS2A01G205200	chr2A	182890102	182890668	TraesCS2B01G232600	chr2B	230283585	230284136	TraesCS2D01G210900	chr2D	167705217	167705774
TraesCS7A01G532400	chr7A	711293179	711294237	TraesCS7B01G449700	chr7B	711747559	711748617	TraesCS7D01G519600	chr7D	617525142	617526419
TraesCS6A01G000700	chr6A	617125	620979	TraesCS6B01G005400	chr6B	4124091	4127957	TraesCS6D01G004800	chr6D	2246606	2250464
TraesCS4A01G281800	chr4A	589661425	589662527	TraesCS4B01G031200	chr4B	23391651	23393009	TraesCS4D01G029000	chr4D	12713355	12714471
TraesCS6A01G385200	chr6A	603135908	603136410	TraesCS6B01G424200	chr6B	693945452	693945924	TraesCS6D01G370000	chr6D	456430404	456430882
TraesCS6A01G039100	chr6A	20163396	20164421	TraesCS6B01G054000	chr6B	34093442	34094390	TraesCS6D01G044800	chr6D	20120816	20121769
TraesCS6A01G270200	chr6A	496475319	496475798	TraesCS6B01G297500	chr6B	534095940	534096422	TraesCS6D01G244800	chr6D	346953600	346954088
TraesCS4A01G210000	chr4A	503683127	503683996	TraesCS4B01G113500	chr4B	128259200	128260078	TraesCS4D01G111000	chr4D	91521973	91522866
TraesCS7A01G499500	chr7A	689912662	689915652	TraesCS7B01G406400	chr7B	675187725	675190580	TraesCS7D01G486300	chr7D	596699709	596702546
TraesCS4A01G146700	chr4A	258636491	258637170	TraesCS4B01G161100	chr4B	316517929	316522083	TraesCS4D01G156700	chr4D	211737774	211741372
TraesCS2A01G455700	chr2A	704758507	704762488	TraesCS2B01G477700	chr2B	675337273	675341373	TraesCS2D01G456000	chr2D	564077055	564082521
TraesCS4A01G302400	chr4A	598791728	598805534	TraesCS4B01G011400	chr4B	7398600	7405888	TraesCS4D01G009500	chr4D	4472016	4478923
TraesCS7A01G202600	chr7A	164397504	164398130	TraesCS7B01G109600	chr7B	125498402	125502855	TraesCS7D01G205900	chr7D	163253768	163255012
TraesCS4A01G046300	chr4A	37830723	37831019	TraesCS4B01G259900	chr4B	526957857	526958120	TraesCS4D01G258600	chr4D	428562217	428564080
TraesCS1A01G114100	chr1A	117979497	117981685	TraesCS1B01G134400	chr1B	170842064	170843858	TraesCS1D01G115800	chr1D	111604878	111606654
TraesCS1A01G051700	chr1A	33371784	33373026	TraesCS1B01G068500	chr1B	53247502	53248530	TraesCS1D01G053700	chr1D	34943205	34944312
TraesCS3A01G011000	chr3A	9073442	9073776	TraesCS3B01G014000	chr3B	6085506	6085867	TraesCS3D01G000700	chr3D	479392	479757
TraesCS2A01G301400	chr2A	516431698	516432363	TraesCS2B01G317500	chr2B	453029977	453031881	TraesCS2D01G300000	chr2D	382179811	382180491
TraesCS2A01G162400	chr2A	114867363	114867815	TraesCS2B01G187900	chr2B	163402950	163403402	TraesCS2D01G169100	chr2D	112913856	112914308
TraesCS5A01G305900	chr5A	514406407	514408239	TraesCS5B01G306300	chr5B	490051169	490052423	TraesCS5D01G312900	chr5D	408481376	408483188
TraesCS7A01G213800	chr7A	178000940	178002048	TraesCS7B01G121100	chr7B	141579650	141580742	TraesCS7D01G215900	chr7D	175888800	175889684
TraesCS2A01G401700	chr2A	655278930	655279481	TraesCS2B01G419800	chr2B	601356592	601357133	TraesCS2D01G399100	chr2D	512048816	512049379
TraesCS4A01G302100	chr4A	598730760	598732038	TraesCS4B01G012200	chr4B	7830723	7831784	TraesCS4D01G010300	chr4D	4799234	4800289
TraesCS1A01G429000	chr1A	582642430	582643134	TraesCS1B01G463800	chr1B	675726471	675726950	TraesCS1D01G438500	chr1D	485420437	485421442
TraesCS4A01G237700	chr4A	546484423	546487035	TraesCS4B01G077400	chr4B	74274346	74275016	TraesCS4D01G075800	chr4D	50327181	50327899
TraesCS5A01G540700	chr5A	697894066	697894361	TraesCS4B01G373500	chr4B	657986195	657987479	TraesCS4D01G363800	chr4D	509182095	509182415
TraesCS5A01G172900	chr5A	366121666	366122481	TraesCS5B01G170300	chr5B	314972605	314973420	TraesCS5D01G177400	chr5D	277133720	277134796
TraesCS3A01G318200	chr3A	559526803	559527042	TraesCS3B01G347700	chr3B	556879103	556879342	TraesCS3D01G313000	chr3D	427227906	427228148
TraesCS2A01G392500	chr2A	642713567	642714553	TraesCS2B01G410700	chr2B	584133870	584134973	TraesCS2D01G390600	chr2D	498053314	498054330
TraesCS2A01G523000	chr2A	744979658	744979783	TraesCS2B01G552700	chr2B	748700757	748700882	TraesCS2D01G524900	chr2D	613322109	613322240
TraesCS2A01G100700	chr2A	53782698	53784798	TraesCS2B01G117900	chr2B	81755633	81758023	TraesCS2D01G100200	chr2D	52226991	52229942
TraesCS3A01G352300	chr3A	600321687	600323239	TraesCS3B01G384900	chr3B	605019426	605020365	TraesCS3D01G346300	chr3D	457408721	457410057
TraesCS1A01G202500	chr1A	363637001	363640601	TraesCS1B01G216600	chr1B	392457649	392460749	TraesCS1D01G205800	chr1D	291537485	291540666
TraesCS7A01G385000	chr7A	561584996	561586452	TraesCS7B01G288000	chr7B	524038500	524039036	TraesCS7D01G381600	chr7D	495706046	495706570
TraesCS5A01G428700	chr5A	613476388	613478012	TraesCS5B01G430700	chr5B	605784759	605785094	TraesCS5D01G436800	chr5D	490997011	490997577
TraesCS4A01G291200	chr4A	594427650	594428144	TraesCS4B01G023000	chr4B	16871210	16871895	TraesCS4D01G020600	chr4D	8929762	8930253
TraesCS2A01G215700	chr2A	202878536	202879420	TraesCS2B01G240700	chr2B	244881515	244882215	TraesCS2D01G221300	chr2D	188812452	188813505
TraesCS6A01G179700	chr6A	202338907	202339053	TraesCS6B01G205600	chr6B	257577015	257577161	TraesCS6D01G165300	chr6D	144545589	144545735
TraesCS3A01G104100	chr3A	67359719	67360600	TraesCS3B01G122500	chr3B	92594125	92594992	TraesCS3D01G106300	chr3D	58398574	58399501
TraesCS1A01G277800	chr1A	473415146	473416891	TraesCS1B01G286700	chr1B	498852696	498854475	TraesCS1D01G277000	chr1D	373995306	373997051
TraesCS6A01G096400	chr6A	63610581	63610706	TraesCS6B01G124800	chr6B	119849553	119849678	TraesCS6D01G087500	chr6D	52724641	52724766
TraesCS6A01G269300	chr6A	495684945	495685070	TraesCS6B01G296600	chr6B	532337686	532337811	TraesCS6D01G245600	chr6D	347688179	347688304
TraesCS1A01G269800	chr1A	463959468	463959974	TraesCS1B01G280300	chr1B	488474761	488475276	TraesCS1D01G269900	chr1D	365083068	365083583
TraesCS2A01G533300	chr2A	749103629	749104084	TraesCS2B01G562900	chr2B	754927689	754928126	TraesCS2D01G535200	chr2D	618287614	618288051
TraesCS5A01G112100	chr5A	217146669	217147313	TraesCS5B01G119200	chr5B	210733659	210735856	TraesCS5D01G128100	chr5D	199884416	199885063
TraesCS3A01G226300	chr3A	423688971	423689525	TraesCS3B01G258200	chr3B	416098303	416098857	TraesCS3D01G224300	chr3D	305654403	305656632
TraesCS7A01G463600	chr7A	660408324	660408665	TraesCS7B01G364200	chr7B	627054839	627055180	TraesCS7D01G451400	chr7D	571196226	571196567
TraesCS1A01G355000	chr1A	537824048	537825712	TraesCS1B01G366700	chr1B	597553177	597555192	TraesCS1D01G355500	chr1D	440045291	440046844
TraesCS6A01G068500	chr6A	36947546	36949309	TraesCS6B01G092400	chr6B	68290459	68294028	TraesCS6D01G066200	chr6D	32458798	32460448
TraesCS5A01G525800	chr5A	685987935	685988213	TraesCS4B01G356400	chr4B	646967506	646968011	TraesCS4D01G350100	chr4D	502570668	502571027
TraesCS1A01G007600	chr1A	4047966	4048290	TraesCS1B01G011200	chr1B	5159471	5159817	TraesCS1D01G000900	chr1D	216924	217245
TraesCS5A01G251300	chr5A	467059058	467059667	TraesCS5B01G249400	chr5B	431878258	431878876	TraesCS5D01G259200	chr5D	365440823	365441431
TraesCS2A01G349900	chr2A	589692595	589692804	TraesCS2B01G368300	chr2B	525522066	525522275	TraesCS2D01G348300	chr2D	446260265	446260474
TraesCS7A01G340100	chr7A	498593990	498594400	TraesCS7B01G251800	chr7B	464548112	464548815	TraesCS7D01G347800	chr7D	447061732	447062142
TraesCS5A01G250800	chr5A	466571576	466571731	TraesCS5B01G248800	chr5B	431060311	431060466	TraesCS5D01G258500	chr5D	365081690	365081845
TraesCS6A01G215300	chr6A	396288685	396289465	TraesCS6B01G244900	chr6B	437458858	437459166	TraesCS6D01G197600	chr6D	275664593	275664880
TraesCS7A01G323000	chr7A	469357131	469358072	TraesCS7B01G223900	chr7B	423549407	423550372	TraesCS7D01G319600	chr7D	409163015	409163968
TraesCS7A01G226100	chr7A	195486624	195486945	TraesCS7B01G193500	chr7B	332339753	332340219	TraesCS7D01G228400	chr7D	188549331	188549652
TraesCS7A01G551400	chr7A	725034073	725034807	TraesCS7B01G475300	chr7B	731243223	731244027	TraesCS7D01G537300	chr7D	628986948	628987589
TraesCS6A01G174800	chr6A	188250927	188251979	TraesCS6B01G204300	chr6B	255004574	255005302	TraesCS6D01G163900	chr6D	143082184	143082927
TraesCS5A01G348300	chr5A	551190928	551191242	TraesCS5B01G349500	chr5B	530780575	530780889	TraesCS5D01G354500	chr5D	436606327	436606641
TraesCS3A01G397300	chr3A	644704383	644705186	TraesCS3B01G429200	chr3B	667778573	667779377	TraesCS3D01G391100	chr3D	506061112	506061934
TraesCS3A01G029400	chr3A	15569596	15571006	TraesCS3B01G028000	chr3B	12108323	12109513	TraesCS3D01G016200	chr3D	5725388	5726632
TraesCS1A01G427800	chr1A	581915155	581916438	TraesCS1B01G423800	chr1B	646685866	646687166	TraesCS1D01G437400	chr1D	484795493	484796805
TraesCS3A01G440300	chr3A	683212036	683214679	TraesCS2B01G604500	chr2B	786102567	786105550	TraesCS2D01G597700	chr2D	650076890	650077840
TraesCS2A01G095000	chr2A	48456275	48456707	TraesCS2B01G110100	chr2B	71367117	71367580	TraesCS2D01G093400	chr2D	44599603	44600067
TraesCS3A01G003000	chr3A	1711784	1712270	TraesCS3B01G009700	chr3B	4555994	4556621	TraesCS3D01G006600	chr3D	2308673	2309165
TraesCS1A01G242700	chr1A	430613190	430613603	TraesCS1B01G254200	chr1B	448518507	448518917	TraesCS1D01G242700	chr1D	332963597	332965336
TraesCS2A01G410300	chr2A	668011891	668013285	TraesCS2B01G428900	chr2B	615920749	615922158	TraesCS2D01G407600	chr2D	522911142	522912563
TraesCS1A01G438100	chr1A	587862912	587871174	TraesCS1B01G473100	chr1B	681049347	681050469	TraesCS1D01G447200	chr1D	489781474	489782899
TraesCS1A01G094100	chr1A	87210532	87211539	TraesCS1B01G122200	chr1B	145727668	145728939	TraesCS1D01G102700	chr1D	91238880	91239799
TraesCS1A01G338900	chr1A	528665942	528674079	TraesCS1B01G351300	chr1B	581691484	581698396	TraesCS1D01G341000	chr1D	430565453	430572413
TraesCS4A01G440000	chr4A	709038047	709044871	TraesCS7B01G243800	chr7B	452155903	452158310	TraesCS2D01G451600	chr2D	561217269	561235303
TraesCS4A01G196700	chr4A	478751090	478752731	TraesCS4B01G118600	chr4B	139106060	139107282	TraesCS4D01G116300	chr4D	97382763	97384310
TraesCS5A01G231700	chr5A	447311324	447314581	TraesCS6B01G471200	chr6B	719412754	719416854	TraesCS3D01G202900	chr3D	250333083	250336356
TraesCS3A01G539500	chr3A	750617954	750618313	TraesCS3B01G605300	chr3B	823761895	823762254	TraesCS2D01G081700	chr2D	35081162	35081522
TraesCS1A01G402200	chr1A	565996606	566005601	TraesCS1B01G431300	chr1B	655766010	655776660	TraesCS1D01G409800	chr1D	471596836	471604600
TraesCS1A01G238400	chr1A	424801652	424802085	TraesCS4B01G161400	chr4B	316989460	316989872	TraesCS7D01G366100	chr7D	473871790	473872202
TraesCS7A01G366900	chr7A	540748290	540748667	TraesCS7B01G261100	chr7B	481660653	481661181	TraesCS7D01G355900	chr7D	459475552	459476082
TraesCS7A01G443200	chr7A	637875457	637876376	TraesCS7B01G342000	chr7B	597150841	597151577	TraesCS7D01G432400	chr7D	552269960	552272083
TraesCS7A01G282300	chr7A	308451996	308455856	TraesCS1B01G142900	chr1B	192689438	192693287	TraesCS3D01G204700	chr3D	256144657	256148514
TraesCS1A01G443000	chr1A	591367554	591370774	TraesCS1B01G477100	chr1B	685535079	685538840	TraesCS1D01G451000	chr1D	493368767	493372192
TraesCS2A01G547400	chr2A	755692724	755693351	TraesCS2B01G578100	chr2B	766183063	766183608	TraesCS2D01G548400	chr2D	624286179	624286745
TraesCS7A01G459100	chr7A	654196637	654196978	TraesCS7B01G359500	chr7B	621626462	621626776	TraesCS7D01G447000	chr7D	567652858	567653202
TraesCS1A01G428800	chr1A	582509400	582509765	TraesCS1B01G463600	chr1B	675655243	675655609	TraesCS1D01G438300	chr1D	485325800	485326308
TraesCS1A01G286900	chr1A	483678630	483679194	TraesCS1B01G296300	chr1B	514817645	514818196	TraesCS1D01G285800	chr1D	383759921	383760478
TraesCS4A01G188800	chr4A	467539358	467539961	TraesCS4B01G128300	chr4B	167941495	167942173	TraesCS4D01G124300	chr4D	108851623	108852673
TraesCS3A01G050400	chr3A	26578882	26579209	TraesCS3B01G059200	chr3B	30908024	30908351	TraesCS3D01G049900	chr3D	19062831	19063158
TraesCS1A01G220000	chr1A	388849129	388849977	TraesCS1B01G233300	chr1B	418821208	418822035	TraesCS1D01G221500	chr1D	309087830	309088666
TraesCS5A01G211400	chr5A	426747166	426747588	TraesCS5B01G212400	chr5B	383030918	383031274	TraesCS5D01G222400	chr5D	330073062	330073418
TraesCS5A01G270200	chr5A	480512320	480514863	TraesCS5B01G270700	chr5B	455838251	455840203	TraesCS5D01G278300	chr5D	380075997	380077055
TraesCS4A01G233200	chr4A	542261581	542263453	TraesCS4B01G082500	chr4B	81360174	81361984	TraesCS4D01G081000	chr4D	54808961	54810818
TraesCS6A01G039700	chr6A	20506871	20507713	TraesCS6B01G054700	chr6B	35412616	35414785	TraesCS6D01G045600	chr6D	20549862	20553068
TraesCS4A01G332000	chr4A	616501029	616501661	TraesCS5B01G546900	chr5B	700209101	700209807	TraesCS5D01G540700	chr5D	551924545	551925782
TraesCS5A01G251500	chr5A	467375084	467376862	TraesCS5B01G249600	chr5B	432151946	432153724	TraesCS5D01G259400	chr5D	365690937	365692715
TraesCS1A01G022400	chr1A	10748846	10751344	TraesCS1B01G026200	chr1B	12785194	12787715	TraesCS1D01G022300	chr1D	9440832	9443313
TraesCS4A01G121900	chr4A	150657645	150659641	TraesCS4B01G181900	chr4B	399035807	399037763	TraesCS4D01G184000	chr4D	322226432	322228250
TraesCS5A01G296000	chr5A	504576199	504576528	TraesCS2B01G462200	chr2B	655842797	655843138	TraesCS2D01G439800	chr2D	549021270	549021599
TraesCS5A01G024700	chr5A	19234582	19235181	TraesCS5B01G022400	chr5B	20834037	20834603	TraesCS5D01G031000	chr5D	28445561	28446199
TraesCS3A01G290500	chr3A	519390868	519391515	TraesCS3B01G325300	chr3B	526179615	526179812	TraesCS3D01G290400	chr3D	400499977	400500174
TraesCS6A01G031300	chr6A	15828910	15829645	TraesCS6B01G043900	chr6B	26534504	26535246	TraesCS6D01G035500	chr6D	14589802	14591111
TraesCS5A01G432200	chr5A	616621500	616622225	TraesCS5B01G434300	chr5B	609236613	609237338	TraesCS5D01G440200	chr5D	493462322	493463047
TraesCS6A01G001200	chr6A	734214	735473	TraesCS6B01G005800	chr6B	4173954	4175147	TraesCS6D01G004500	chr6D	2167001	2167940
TraesCS2A01G192300	chr2A	159878080	159878610	TraesCS2B01G214200	chr2B	199020510	199021040	TraesCS2D01G195200	chr2D	141475378	141475923
TraesCS7A01G474100	chr7A	669637425	669639859	TraesCS7B01G375500	chr7B	640864565	640865449	TraesCS7D01G461100	chr7D	577510628	577511074
TraesCS5A01G355400	chr5A	558140191	558140478	TraesCS5B01G357800	chr5B	537528630	537528917	TraesCS5D01G363700	chr5D	441352191	441353103
TraesCS1A01G332000	chr1A	520763140	520763987	TraesCS1B01G345700	chr1B	573937351	573937875	TraesCS1D01G334700	chr1D	424867757	424868806
TraesCS5A01G449200	chr5A	631463660	631464504	TraesCS5B01G456700	chr5B	631786490	631787308	TraesCS5D01G455700	chr5D	502874075	502874866
TraesCS5A01G166600	chr5A	355468132	355471783	TraesCS5B01G163800	chr5B	303594421	303598345	TraesCS5D01G171000	chr5D	268340533	268344460
TraesCS6A01G241700	chr6A	453552714	453553244	TraesCS6B01G282700	chr6B	509318849	509319346	TraesCS6D01G223700	chr6D	315750386	315751085
TraesCS1A01G401400	chr1A	564758088	564761817	TraesCS1B01G429800	chr1B	654275047	654278071	TraesCS1D01G408800	chr1D	470893840	470896455
TraesCS5A01G362100	chr5A	563314782	563328014	TraesCS5B01G364900	chr5B	543610093	543621840	TraesCS5D01G371100	chr5D	445628709	445641828
TraesCS3A01G180700	chr3A	208455106	208456394	TraesCS3B01G210400	chr3B	246503659	246504437	TraesCS3D01G185600	chr3D	170930606	170931349
TraesCS4A01G257000	chr4A	569877552	569878043	TraesCS4B01G057500	chr4B	47503403	47503883	TraesCS4D01G057700	chr4D	32502042	32502942
TraesCS6A01G299900	chr6A	532878408	532878569	TraesCS6B01G329500	chr6B	578772700	578772873	TraesCS6D01G279700	chr6D	387734367	387734540
TraesCS3A01G314000	chr3A	554078020	554078833	TraesCS3B01G157900	chr3B	152496289	152497141	TraesCS3D01G140400	chr3D	101673227	101674085
TraesCS6A01G011700	chr6A	5358245	5364607	TraesCS6B01G017900	chr6B	11317746	11325858	TraesCS6D01G014600	chr6D	6012956	6020014
TraesCS4A01G188500	chr4A	467264938	467266728	TraesCS4B01G127800	chr4B	167379388	167381178	TraesCS4D01G124900	chr4D	109240396	109242204
TraesCS6A01G298700	chr6A	531717154	531717468	TraesCS6B01G328100	chr6B	577460940	577461290	TraesCS6D01G278400	chr6D	386518937	386519281
TraesCS2A01G525900	chr2A	746596599	746597741	TraesCS2B01G556000	chr2B	751255931	751257073	TraesCS2D01G528700	chr2D	616502059	616503189
TraesCS2A01G005600	chr2A	2713699	2714261	TraesCS2B01G016400	chr2B	7689244	7689684	TraesCS2D01G006100	chr2D	2960151	2961022
TraesCS2A01G306000	chr2A	526279033	526280451	TraesCS2B01G322700	chr2B	461250226	461251699	TraesCS2D01G304400	chr2D	389696531	389698281
TraesCS2A01G443400	chr2A	693292070	693298554	TraesCS2B01G464500	chr2B	658611878	658619510	TraesCS2D01G442600	chr2D	552986886	552994613
TraesCS2A01G524800	chr2A	745407876	745408694	TraesCS2B01G554800	chr2B	749853937	749854808	TraesCS2D01G527700	chr2D	615400548	615401369
TraesCS3A01G495200	chr3A	721295526	721296058	TraesCS3B01G557000	chr3B	790783251	790783836	TraesCS3D01G502300	chr3D	590829284	590830231
TraesCS3A01G011600	chr3A	9285801	9286109	TraesCS3B01G014600	chr3B	6181350	6181663	TraesCS3D01G000100	chr3D	325619	325987
TraesCS6A01G025300	chr6A	12472903	12474913	TraesCS6B01G036100	chr6B	21132074	21134319	TraesCS6D01G029000	chr6D	11258115	11260126
TraesCS2A01G534000	chr2A	749854975	749855417	TraesCS2B01G564300	chr2B	756156728	756157167	TraesCS2D01G536300	chr2D	618868170	618868481
TraesCS6A01G080400	chr6A	49131193	49131957	TraesCS6B01G107900	chr6B	88497739	88498503	TraesCS6D01G073900	chr6D	37735077	37735841
TraesCS3A01G472900	chr3A	703907373	703907744	TraesCS3B01G516100	chr3B	757950690	757951061	TraesCS3D01G468700	chr3D	571014565	571014936
TraesCS5A01G074100	chr5A	87401123	87409083	TraesCS5B01G080500	chr5B	98836802	98843128	TraesCS5D01G087800	chr5D	93798045	93806015
TraesCS5A01G308500	chr5A	521007948	521009273	TraesCS5B01G308900	chr5B	491571952	491572700	TraesCS5D01G315500	chr5D	409879885	409880626
TraesCS3A01G082600	chr3A	53323469	53325346	TraesCS3B01G097700	chr3B	65347211	65349169	TraesCS3D01G083500	chr3D	42387404	42389336
TraesCS2A01G246400	chr2A	360749773	360750993	TraesCS2B01G270700	chr2B	369500380	369501621	TraesCS2D01G248800	chr2D	293682480	293683619
TraesCS4A01G201900	chr4A	491709686	491710078	TraesCS4B01G106100	chr4B	115549689	115550123	TraesCS4D01G102800	chr4D	81913568	81913969
TraesCS4A01G216600	chr4A	515558080	515558421	TraesCS4B01G094800	chr4B	97125372	97125713	TraesCS4D01G091600	chr4D	66564611	66564952
TraesCS5A01G517800	chr5A	680502091	680502447	TraesCS4B01G349200	chr4B	642455628	642455888	TraesCS4D01G343900	chr4D	499501586	499501843
TraesCS1A01G273200	chr1A	467156620	467159848	TraesCS1B01G283100	chr1B	492296900	492298629	TraesCS1D01G273300	chr1D	367833775	367837458
TraesCS3A01G301000	chr3A	534995613	534997073	TraesCS3B01G335500	chr3B	541527293	541528753	TraesCS3D01G300800	chr3D	415544084	415545544
TraesCS3A01G397100	chr3A	644680187	644682098	TraesCS3B01G429100	chr3B	667717528	667719337	TraesCS3D01G391000	chr3D	506009062	506011140
TraesCS1A01G090800	chr1A	82079675	82080037	TraesCS1B01G118500	chr1B	139083898	139084463	TraesCS1D01G099300	chr1D	86516132	86516572
TraesCS3A01G145200	chr3A	127865530	127865946	TraesCS3B01G172300	chr3B	173032575	173032946	TraesCS3D01G154100	chr3D	121378648	121379064
TraesCS3A01G447100	chr3A	687100466	687101149	TraesCS3B01G482700	chr3B	729719783	729720463	TraesCS3D01G439800	chr3D	550255505	550267746
TraesCS7A01G272700	chr7A	286149159	286149575	TraesCS7B01G170700	chr7B	242910585	242911109	TraesCS7D01G272800	chr7D	263450433	263450849
TraesCS7A01G148700	chr7A	102040614	102041958	TraesCS7B01G052300	chr7B	54787742	54788995	TraesCS7D01G150300	chr7D	99617003	99618245
TraesCS1A01G043000	chr1A	23828429	23828911	TraesCS1B01G056100	chr1B	39234325	39234825	TraesCS1D01G043500	chr1D	22736247	22736720
TraesCS6A01G039000	chr6A	20139420	20139986	TraesCS6B01G053900	chr6B	34082203	34082769	TraesCS6D01G044700	chr6D	20087728	20088294
TraesCS3A01G533100	chr3A	745897952	745900476	TraesCS3B01G595500	chr3B	818441522	818444036	TraesCS3D01G538300	chr3D	611111544	611114678
TraesCS3A01G095900	chr3A	61308087	61309033	TraesCS3B01G111700	chr3B	77851857	77852473	TraesCS3D01G096300	chr3D	48820008	48820992
TraesCS5A01G378000	chr5A	575601462	575603162	TraesCS5B01G381600	chr5B	559768460	559770419	TraesCS5D01G388000	chr5D	457669630	457671134
TraesCS6A01G267000	chr6A	492706211	492706405	TraesCS6B01G294400	chr6B	528621655	528621849	TraesCS6D01G247800	chr6D	351112910	351113104
TraesCS5A01G471900	chr5A	648855121	648858237	TraesCS5B01G484400	chr5B	656046465	656050222	TraesCS5D01G484400	chr5D	520651128	520654244
TraesCS7A01G379300	chr7A	554851261	554853834	TraesCS7B01G281200	chr7B	514056840	514059407	TraesCS7D01G376200	chr7D	486221933	486224500
TraesCS3A01G399300	chr3A	646276714	646276917	TraesCS3B01G432300	chr3B	671334668	671334874	TraesCS3D01G393500	chr3D	508432374	508432562
TraesCS2A01G263900	chr2A	418972416	418973992	TraesCS2B01G278300	chr2B	384183936	384184541	TraesCS2D01G260100	chr2D	316274648	316275247
TraesCS3A01G283200	chr3A	511743571	511751340	TraesCS3B01G316900	chr3B	508699049	508706531	TraesCS3D01G283200	chr3D	391588503	391596026
TraesCS2A01G473700	chr2A	715290211	715290843	TraesCS2B01G497300	chr2B	693885306	693896693	TraesCS2D01G473400	chr2D	577109173	577113142
TraesCS1A01G179400	chr1A	324490259	324490897	TraesCS1B01G201100	chr1B	359909849	359910157	TraesCS1D01G177700	chr1D	252912473	252912790
TraesCS5A01G245400	chr5A	458908876	458910462	TraesCS5B01G242900	chr5B	422938674	422940719	TraesCS5D01G252200	chr5D	357897757	357899340
TraesCS4A01G035600	chr4A	28186282	28186650	TraesCS4B01G268300	chr4B	542582729	542583265	TraesCS4D01G267700	chr4D	438681505	438682102
TraesCS2A01G580500	chr2A	772737518	772742440	TraesCS2B01G607500	chr2B	788015789	788020723	TraesCS2D01G567800	chr2D	636065095	636069405
TraesCS7A01G416400	chr7A	608398712	608406733	TraesCS7B01G316600	chr7B	565909270	565917298	TraesCS7D01G409700	chr7D	528133169	528142840
TraesCS1A01G189800	chr1A	343419126	343424719	TraesCS1B01G197400	chr1B	354983169	354989241	TraesCS1D01G186700	chr1D	258090258	258094822
TraesCS5A01G347000	chr5A	549352781	549356011	TraesCS5B01G347900	chr5B	528780704	528784099	TraesCS5D01G353400	chr5D	435512600	435515959
TraesCS2A01G320600	chr2A	550202289	550203017	TraesCS2B01G362100	chr2B	515012543	515012866	TraesCS2D01G341300	chr2D	436018211	436018534
TraesCS2A01G472900	chr2A	714226959	714229099	TraesCS2B01G495600	chr2B	692174214	692176285	TraesCS2D01G472600	chr2D	576204526	576206576
TraesCS1A01G096400	chr1A	91670915	91672324	TraesCS1B01G127300	chr1B	156263032	156265516	TraesCS1D01G105400	chr1D	97312544	97315210
TraesCS1A01G151600	chr1A	260836990	260839901	TraesCS1B01G169200	chr1B	300331717	300334701	TraesCS1D01G148600	chr1D	204480814	204483790
TraesCS6A01G343600	chr6A	577780424	577782282	TraesCS6B01G375600	chr6B	650049350	650050793	TraesCS6D01G324500	chr6D	430946023	430949667
TraesCS6A01G415600	chr6A	615272041	615272601	TraesCS6B01G473600	chr6B	720612096	720612650	TraesCS6D01G401000	chr6D	470543427	470544299
TraesCS6A01G416100	chr6A	615438982	615445303	TraesCS6B01G473300	chr6B	720528608	720529234	TraesCS6D01G401300	chr6D	470613837	470614469
TraesCS6A01G344100	chr6A	578073723	578075781	TraesCS6B01G376300	chr6B	651019057	651021156	TraesCS6D01G325200	chr6D	431317861	431319929
TraesCS1A01G093300	chr1A	86235478	86240173	TraesCS1B01G121600	chr1B	144926426	144931878	TraesCS1D01G101900	chr1D	90148679	90151894
TraesCS4A01G231400	chr4A	540957727	540959091	TraesCS4B01G084600	chr4B	82933888	82935297	TraesCS4D01G082500	chr4D	55963661	55965159
TraesCS2A01G558800	chr2A	762088102	762091317	TraesCS2B01G621200	chr2B	795305445	795309320	TraesCS2D01G299200	chr2D	381192630	381198300
TraesCS6A01G416200	chr6A	615447278	615447859	TraesCS6B01G473200	chr6B	720514756	720515328	TraesCS6D01G401400	chr6D	470618108	470618692
TraesCS2A01G213400	chr2A	198743445	198745635	TraesCS2B01G238200	chr2B	239507161	239509136	TraesCS2D01G219400	chr2D	186313076	186315689
TraesCS1A01G051400	chr1A	32896091	32901176	TraesCS1B01G068100	chr1B	52903646	52908861	TraesCS1D01G053400	chr1D	34623832	34628854
TraesCS6A01G200700	chr6A	324286943	324293254	TraesCS6B01G226800	chr6B	348852225	348856219	TraesCS6D01G189200	chr6D	262179789	262186197
TraesCS5A01G503800	chr5A	669582550	669583203	TraesCS4B01G332700	chr4B	623224856	623225539	TraesCS4D01G329400	chr4D	487652834	487653468
TraesCS3A01G133600	chr3A	110777288	110784359	TraesCS3B01G165900	chr3B	166159550	166164921	TraesCS3D01G149900	chr3D	114665662	114672875
TraesCS1A01G403700	chr1A	566687014	566687568	TraesCS1B01G433200	chr1B	657505108	657505662	TraesCS1D01G411500	chr1D	473032633	473033187
TraesCS2A01G517600	chr2A	740873463	740875427	TraesCS2B01G546100	chr2B	742892610	742894575	TraesCS2D01G519100	chr2D	608979052	608981137
TraesCS7A01G016700	chr7A	7290860	7301566	TraesCS2B01G029300	chr2B	13418381	13420723	TraesCS2D01G021700	chr2D	9912579	9913163
TraesCS7A01G182900	chr7A	137915998	137916881	TraesCS7B01G088000	chr7B	103302734	103303832	TraesCS7D01G184400	chr7D	137900707	137901338
TraesCS3A01G288600	chr3A	516790211	516790721	TraesCS3B01G323400	chr3B	523148181	523148691	TraesCS3D01G288500	chr3D	397201552	397202074
TraesCS4A01G248800	chr4A	559894244	559897294	TraesCS4B01G065900	chr4B	58782428	58785536	TraesCS4D01G064900	chr4D	40335276	40338414
TraesCS2A01G544400	chr2A	753703843	753704863	TraesCS2B01G574500	chr2B	763877419	763878703	TraesCS2D01G545400	chr2D	621976757	621978046
TraesCS5A01G065700	chr5A	71459509	71462707	TraesCS2B01G046100	chr2B	23047192	23053015	TraesCS2D01G072700	chr2D	30467790	30470667
TraesCS1A01G231600	chr1A	405007786	405008873	TraesCS1B01G242900	chr1B	431197765	431198397	TraesCS1D01G230700	chr1D	318738549	318739181
TraesCS5A01G502100	chr5A	667123880	667125226	TraesCS4B01G330700	chr4B	621671285	621672558	TraesCS4D01G327500	chr4D	486907946	486909255
TraesCS1A01G211200	chr1A	374136782	374137647	TraesCS1B01G225100	chr1B	403976471	403977172	TraesCS1D01G214500	chr1D	299757176	299757847
TraesCS6A01G292700	chr6A	524361840	524362980	TraesCS6B01G323100	chr6B	572111028	572111878	TraesCS6D01G273800	chr6D	382561351	382562196
TraesCS5A01G535100	chr5A	691976837	691977286	TraesCS4B01G367400	chr4B	654440796	654441242	TraesCS4D01G360100	chr4D	507163625	507164068
TraesCS5A01G157400	chr5A	337633186	337633966	TraesCS5B01G156300	chr5B	288440166	288441133	TraesCS5D01G162700	chr5D	254429035	254429637
TraesCS2A01G104200	chr2A	57697428	57699605	TraesCS2B01G121200	chr2B	88845837	88847744	TraesCS2D01G103900	chr2D	56109167	56111478
TraesCS2A01G485900	chr2A	721450390	721450769	TraesCS2B01G512600	chr2B	707987212	707987593	TraesCS2D01G485900	chr2D	586369878	586370242
TraesCS5A01G273500	chr5A	482718183	482720260	TraesCS5B01G273200	chr5B	458685347	458686686	TraesCS5D01G280900	chr5D	382343150	382344682
TraesCS3A01G490600	chr3A	718051046	718054045	TraesCS3B01G551500	chr3B	786480008	786482375	TraesCS3D01G496500	chr3D	588121342	588124534
TraesCS2A01G461200	chr2A	707222123	707222374	TraesCS2B01G483000	chr2B	680446086	680446346	TraesCS2D01G461400	chr2D	567677908	567678159
TraesCS1A01G007200	chr1A	3776618	3777238	TraesCS1B01G010600	chr1B	5003725	5004923	TraesCS1D01G001300	chr1D	339758	340882
TraesCS3A01G447200	chr3A	687103288	687103902	TraesCS3B01G482800	chr3B	729724385	729725041	TraesCS3D01G439900	chr3D	550269998	550270570
TraesCS3A01G186600	chr3A	221667863	221670324	TraesCS3B01G216100	chr3B	257210310	257212843	TraesCS3D01G190500	chr3D	179083578	179085967
TraesCS5A01G040300	chr5A	36362991	36363854	TraesCS5B01G041300	chr5B	45534948	45535712	TraesCS5D01G047200	chr5D	45485076	45485921
TraesCS2A01G422700	chr2A	677530726	677531635	TraesCS2B01G441200	chr2B	632921842	632922789	TraesCS2D01G419100	chr2D	533138249	533139197
TraesCS3A01G478400	chr3A	710707590	710708820	TraesCS3B01G521900	chr3B	765029442	765030109	TraesCS3D01G473300	chr3D	574888016	574889554
TraesCS7A01G257400	chr7A	247062756	247064267	TraesCS7B01G154300	chr7B	205714870	205716465	TraesCS7D01G258200	chr7D	234126679	234129822
TraesCS3A01G067200	chr3A	40286499	40287120	TraesCS3B01G080000	chr3B	50535021	50535821	TraesCS3D01G066800	chr3D	29644967	29645495
TraesCS4A01G416800	chr4A	686375921	686384016	TraesCS4B01G317400	chr4B	607278535	607286749	TraesCS4D01G314000	chr4D	479951598	479961146
TraesCS6A01G178800	chr6A	201048740	201085870	TraesCS6B01G206200	chr6B	259075072	259078220	TraesCS6D01G165500	chr6D	144872277	144874980
TraesCS1A01G445900	chr1A	593548068	593552047	TraesCS1B01G480600	chr1B	688282509	688286431	TraesCS1D01G454600	chr1D	495229870	495231449
TraesCS6A01G080300	chr6A	49128268	49128489	TraesCS6B01G107800	chr6B	88411509	88411730	TraesCS6D01G073800	chr6D	37709251	37709472
TraesCS4A01G302300	chr4A	598778564	598781535	TraesCS1B01G061300	chr1B	46060119	46062497	TraesCS4D01G009600	chr4D	4488822	4491221
TraesCS5A01G151200	chr5A	328798423	328802273	TraesCS5B01G149700	chr5B	278005692	278009486	TraesCS5D01G156300	chr5D	244617814	244621738
TraesCS2A01G289500	chr2A	498086280	498089141	TraesCS2B01G306100	chr2B	436992082	436994935	TraesCS2D01G287500	chr2D	367990703	367993487
TraesCS4A01G316400	chr4A	606370348	606374153	TraesCS5B01G562700	chr5B	708372787	708376648	TraesCS5D01G566700	chr5D	564929124	564932658
TraesCS7A01G393900	chr7A	572138244	572138531	TraesCS7B01G295900	chr7B	532424803	532425467	TraesCS7D01G389300	chr7D	504490214	504490513
TraesCS1A01G275700	chr1A	470300495	470300899	TraesCS1B01G284900	chr1B	495094598	495095305	TraesCS1D01G275300	chr1D	371186350	371186751
TraesCS5A01G197100	chr5A	400866931	400879142	TraesCS5B01G186500	chr5B	338712256	338717099	TraesCS5D01G194000	chr5D	298050366	298055066
TraesCS5A01G373300	chr5A	571425292	571425621	TraesCS5B01G375300	chr5B	552835613	552835936	TraesCS5D01G382800	chr5D	452493782	452494105
TraesCS3A01G046800	chr3A	24877461	24878157	TraesCS3B01G036000	chr3B	17624845	17626118	TraesCS3D01G033100	chr3D	12281820	12282472
TraesCS3A01G213400	chr3A	384737096	384737485	TraesCS3B01G243900	chr3B	385193639	385194034	TraesCS3D01G215800	chr3D	291998603	291998989
TraesCS2A01G547600	chr2A	755736848	755738449	TraesCS2B01G578300	chr2B	766240579	766242180	TraesCS2D01G548700	chr2D	624322117	624323790
TraesCS3A01G388500	chr3A	637292767	637293447	TraesCS3B01G420300	chr3B	657343117	657343614	TraesCS3D01G381100	chr3D	497368909	497369400
TraesCS5A01G307800	chr5A	520373651	520378489	TraesCS5B01G308000	chr5B	491070011	491071282	TraesCS5D01G314600	chr5D	409016511	409018731
TraesCS1A01G232800	chr1A	406175092	406176234	TraesCS1B01G245900	chr1B	435161909	435163036	TraesCS1D01G234000	chr1D	322278360	322279826
TraesCS1A01G101200	chr1A	97802665	97806587	TraesCS1B01G112000	chr1B	130019578	130021143	TraesCS1D01G093400	chr1D	79137799	79139388
TraesCS7A01G169700	chr7A	126122062	126123032	TraesCS7B01G074900	chr7B	84388844	84389398	TraesCS7D01G170900	chr7D	123219306	123219863
TraesCS7A01G169000	chr7A	125676816	125677307	TraesCS7B01G074100	chr7B	83921611	83922065	TraesCS7D01G169900	chr7D	122682612	122682950
TraesCS4A01G081600	chr4A	84896609	84897610	TraesCS4B01G222200	chr4B	466786487	466787476	TraesCS4D01G222700	chr4D	379574236	379575416
TraesCS6A01G145400	chr6A	123521983	123522309	TraesCS6B01G173700	chr6B	188137473	188138636	TraesCS6D01G134600	chr6D	102261326	102261729
TraesCS6A01G161400	chr6A	156457968	156458496	TraesCS6B01G190000	chr6B	222424484	222424753	TraesCS6D01G151500	chr6D	124834491	124835016
TraesCS2A01G184100	chr2A	144614951	144615800	TraesCS2B01G223300	chr2B	212937159	212937500	TraesCS2D01G203700	chr2D	155551917	155552264
TraesCS3A01G160700	chr3A	161446296	161448776	TraesCS3B01G191300	chr3B	204281878	204284355	TraesCS3D01G167900	chr3D	142476504	142478990
TraesCS1A01G303500	chr1A	497182233	497182694	TraesCS1B01G313900	chr1B	538155367	538156017	TraesCS1D01G303000	chr1D	400950607	400951156
TraesCS7A01G337300	chr7A	493356169	493357437	TraesCS7B01G248700	chr7B	458989475	458990737	TraesCS7D01G344900	chr7D	442306430	442307707
TraesCS2A01G185400	chr2A	146724477	146725506	TraesCS2B01G221900	chr2B	211699215	211700174	TraesCS2D01G202300	chr2D	154291888	154292910
TraesCS5A01G215700	chr5A	431914979	431916532	TraesCS5B01G214200	chr5B	387094317	387095703	TraesCS5D01G223500	chr5D	331320303	331321796
TraesCS5A01G176500	chr5A	371031555	371032032	TraesCS5B01G173400	chr5B	318400454	318401034	TraesCS5D01G180400	chr5D	280783128	280783708
TraesCS6A01G341800	chr6A	574481194	574488612	TraesCS6B01G373700	chr6B	646672556	646677250	TraesCS6D01G322100	chr6D	429349116	429350709
TraesCS2A01G165300	chr2A	117760392	117761198	TraesCS2B01G191600	chr2B	166809633	166810439	TraesCS2D01G172600	chr2D	116590174	116591250
TraesCS2A01G153400	chr2A	101380836	101381744	TraesCS2B01G178500	chr2B	153609535	153612972	TraesCS2D01G158700	chr2D	102283464	102284368
TraesCS2A01G248000	chr2A	369201726	369204424	TraesCS5B01G259000	chr5B	441526627	441527920	TraesCS5D01G268100	chr5D	371633119	371634300
TraesCS2A01G411800	chr2A	669624895	669625554	TraesCS2B01G430400	chr2B	619388034	619388852	TraesCS2D01G409100	chr2D	524034088	524034912
TraesCS6A01G277300	chr6A	504472176	504473491	TraesCS6B01G305300	chr6B	548115034	548116196	TraesCS6D01G257900	chr6D	363462915	363464079
TraesCS7A01G348500	chr7A	511405772	511406275	TraesCS7B01G234900	chr7B	439259025	439259351	TraesCS7D01G330200	chr7D	421856050	421856379
TraesCS6A01G302900	chr6A	536226344	536227295	TraesCS6B01G332200	chr6B	583509362	583510303	TraesCS6D01G282500	chr6D	389916861	389917872
TraesCS7A01G210800	chr7A	173703332	173704735	TraesCS7B01G117500	chr7B	137227820	137229097	TraesCS7D01G212500	chr7D	170866954	170868231
TraesCS1A01G284600	chr1A	482242453	482251276	TraesCS1B01G293900	chr1B	511967364	511972684	TraesCS1D01G283600	chr1D	381965887	381973363
TraesCS5A01G125400	chr5A	275649551	275651326	TraesCS5B01G124800	chr5B	226431802	226433854	TraesCS5D01G133100	chr5D	212452826	212454510
TraesCS5A01G502600	chr5A	667323574	667324536	TraesCS4B01G331200	chr4B	621752107	621753075	TraesCS4D01G328100	chr4D	486936911	486937879
TraesCS4A01G255400	chr4A	567479603	567482101	TraesCS4B01G059700	chr4B	50835873	50838374	TraesCS4D01G059300	chr4D	35163772	35166264
TraesCS7A01G116000	chr7A	74158259	74160811	TraesCS7B01G012600	chr7B	8865042	8868495	TraesCS7D01G110600	chr7D	66695749	66698927
TraesCS5A01G108400	chr5A	193918529	193921880	TraesCS5B01G114900	chr5B	188793634	188802269	TraesCS5D01G117100	chr5D	138897524	138900408
TraesCS3A01G149300	chr3A	134240913	134245082	TraesCS3B01G176600	chr3B	179373898	179378498	TraesCS3D01G157400	chr3D	125485362	125494490
TraesCS2A01G306300	chr2A	526741648	526742448	TraesCS2B01G323000	chr2B	461575719	461576300	TraesCS2D01G304700	chr2D	390417806	390418402
TraesCS4A01G021600	chr4A	15638424	15642150	TraesCS4B01G281900	chr4B	564901476	564905247	TraesCS4D01G280500	chr4D	451295949	451299677
TraesCS2A01G580400	chr2A	772685574	772689926	TraesCS2B01G607600	chr2B	788026892	788031349	TraesCS2D01G592800	chr2D	647802987	647806913
TraesCS2A01G275900	chr2A	455481106	455481540	TraesCS2B01G293600	chr2B	409400505	409400939	TraesCS2D01G274900	chr2D	344303067	344303501
TraesCS2A01G158500	chr2A	105498459	105498899	TraesCS2B01G184200	chr2B	159255909	159256349	TraesCS2D01G165400	chr2D	109724924	109725370
TraesCS3A01G245100	chr3A	458921558	458921989	TraesCS3B01G274900	chr3B	443702153	443702584	TraesCS3D01G246400	chr3D	343711170	343711730
TraesCS4A01G194400	chr4A	476145519	476146036	TraesCS4B01G120900	chr4B	142541428	142541912	TraesCS4D01G118900	chr4D	100319858	100320368
TraesCS4A01G207400	chr4A	500635505	500637009	TraesCS4B01G110900	chr4B	124502470	124503933	TraesCS4D01G108600	chr4D	87954042	87955507
TraesCS1A01G396700	chr1A	562784653	562785453	TraesCS1B01G424900	chr1B	649368588	649369391	TraesCS1D01G404600	chr1D	469586889	469587692
TraesCS4A01G326000	chr4A	613401832	613406707	TraesCS5B01G538900	chr5B	694156848	694161476	TraesCS5D01G557100	chr5D	559856920	559860983
TraesCS1A01G410200	chr1A	571577614	571578446	TraesCS1B01G440100	chr1B	661630820	661631690	TraesCS1D01G417500	chr1D	475720331	475721153
TraesCS1A01G105000	chr1A	100417892	100418981	TraesCS1B01G116500	chr1B	136927092	136927871	TraesCS1D01G097200	chr1D	83914960	83915748
TraesCS7A01G345800	chr7A	508609439	508609813	TraesCS7B01G237400	chr7B	442363953	442364369	TraesCS7D01G333400	chr7D	424658892	424660071
TraesCS5A01G064500	chr5A	69867506	69868150	TraesCS5B01G068200	chr5B	77708701	77709267	TraesCS5D01G075300	chr5D	74467050	74467570
TraesCS3A01G533700	chr3A	746177694	746179200	TraesCS3B01G610500	chr3B	829016168	829017680	TraesCS3D01G539000	chr3D	611254712	611256939
TraesCS1A01G311700	chr1A	503331894	503332528	TraesCS1B01G323400	chr1B	548515226	548515579	TraesCS1D01G312000	chr1D	407862856	407863281
TraesCS2A01G457700	chr2A	705847127	705848401	TraesCS2B01G480100	chr2B	677355687	677356979	TraesCS2D01G458400	chr2D	565403827	565405128
TraesCS3A01G252400	chr3A	472906169	472906363	TraesCS3B01G284000	chr3B	454876602	454876790	TraesCS3D01G253000	chr3D	354274772	354274960
TraesCS4A01G218500	chr4A	520954343	520955011	TraesCS4B01G097300	chr4B	101937674	101938312	TraesCS4D01G093700	chr4D	69213218	69213856
TraesCS3A01G347100	chr3A	596363410	596368396	TraesCS3B01G378800	chr3B	596858057	596862533	TraesCS3D01G340700	chr3D	454232162	454236409
TraesCS4A01G238000	chr4A	547200426	547201448	TraesCS4B01G076900	chr4B	73472700	73473701	TraesCS4D01G075400	chr4D	49892430	49893398
TraesCS6A01G368800	chr6A	594754098	594755774	TraesCS6B01G404800	chr6B	680312681	680314108	TraesCS6D01G352300	chr6D	448715493	448716772
TraesCS6A01G172000	chr6A	183193150	183202441	TraesCS6B01G199900	chr6B	239735399	239737323	TraesCS6D01G161400	chr6D	139932492	139934460
TraesCS6A01G376100	chr6A	598071334	598071821	TraesCS6B01G413800	chr6B	687104758	687105268	TraesCS6D01G361300	chr6D	452476861	452477261
TraesCS3A01G395300	chr3A	642680826	642682181	TraesCS3B01G427100	chr3B	665983751	665985112	TraesCS3D01G388900	chr3D	504290116	504291657
TraesCS2A01G290400	chr2A	500530424	500530818	TraesCS2B01G306900	chr2B	439223901	439224799	TraesCS2D01G288300	chr2D	369479989	369480273
TraesCS2A01G059400	chr2A	25348358	25350528	TraesCS2B01G069400	chr2B	36844959	36850863	TraesCS2D01G058900	chr2D	23415076	23417339
TraesCS7A01G443800	chr7A	638240048	638243643	TraesCS7B01G342500	chr7B	597463682	597467477	TraesCS7D01G432900	chr7D	552499987	552503698
TraesCS5A01G173500	chr5A	366760785	366761688	TraesCS5B01G170900	chr5B	315833490	315834449	TraesCS5D01G178000	chr5D	277632185	277633049
TraesCS5A01G387600	chr5A	584663296	584663769	TraesCS5B01G392700	chr5B	571321647	571322199	TraesCS5D01G397500	chr5D	464226446	464226808
TraesCS3A01G329600	chr3A	574511451	574512831	TraesCS3B01G359700	chr3B	571794082	571796312	TraesCS3D01G323000	chr3D	435699578	435701768
TraesCS3A01G145600	chr3A	127965925	127971572	TraesCS3B01G172600	chr3B	173107096	173110882	TraesCS3D01G154300	chr3D	121534792	121538436
TraesCS7A01G162300	chr7A	118452782	118453165	TraesCS7B01G067600	chr7B	73007755	73008138	TraesCS7D01G164000	chr7D	113439876	113440214
TraesCS6A01G002000	chr6A	914925	915899	TraesCS6B01G007000	chr6B	4825428	4826778	TraesCS6D01G003600	chr6D	1978159	1979690
TraesCS1A01G046900	chr1A	28716414	28717468	TraesCS1B01G060300	chr1B	43638857	43639795	TraesCS1D01G047700	chr1D	27851837	27852751
TraesCS1A01G194500	chr1A	351856640	351857125	TraesCS1B01G209400	chr1B	380432025	380433963	TraesCS1D01G198200	chr1D	279933260	279934108
TraesCS7A01G257600	chr7A	247251367	247252470	TraesCS7B01G154600	chr7B	206336927	206337718	TraesCS7D01G258600	chr7D	234347981	234348778
TraesCS6A01G120800	chr6A	92853135	92853660	TraesCS6B01G149200	chr6B	150150606	150152061	TraesCS6D01G110800	chr6D	77524323	77525112
TraesCS1A01G323300	chr1A	513732620	513733738	TraesCS1B01G336200	chr1B	563025033	563026147	TraesCS1D01G324000	chr1D	416468652	416469794
TraesCS2A01G184300	chr2A	144658042	144658416	TraesCS2B01G223100	chr2B	212930600	212931529	TraesCS2D01G203400	chr2D	155506499	155506870
TraesCS4A01G010400	chr4A	6003894	6007700	TraesCS4B01G294000	chr4B	579440457	579444043	TraesCS4D01G292800	chr4D	463700561	463705048
TraesCS7A01G506500	chr7A	694001785	694002433	TraesCS7B01G414100	chr7B	682236594	682236821	TraesCS7D01G494600	chr7D	602184580	602184807
TraesCS1A01G309600	chr1A	500560082	500562010	TraesCS1B01G320700	chr1B	544994180	544995604	TraesCS1D01G309100	chr1D	405107904	405109400
TraesCS2A01G563300	chr2A	764078414	764078953	TraesCS2B01G623300	chr2B	797110411	797110950	TraesCS2D01G572100	chr2D	638152438	638153082
TraesCS1A01G337200	chr1A	526737881	526738237	TraesCS1B01G349800	chr1B	580438197	580438553	TraesCS1D01G339000	chr1D	428612422	428617886
TraesCS4A01G325800	chr4A	613367368	613367595	TraesCS5B01G538700	chr5B	694034308	694034982	TraesCS5D01G557000	chr5D	559833645	559834672
TraesCS2A01G331500	chr2A	564499953	564500123	TraesCS2B01G350700	chr2B	497856535	497856705	TraesCS2D01G331400	chr2D	423875706	423875876
TraesCS4A01G231500	chr4A	541172421	541172911	TraesCS4B01G084500	chr4B	82918490	82918961	TraesCS4D01G082400	chr4D	55644711	55645176
TraesCS4A01G312100	chr4A	603511086	603513774	TraesCS4B01G000800	chr4B	606894	608979	TraesCS4D01G002100	chr4D	1245910	1248437
TraesCS4A01G268000	chr4A	580477666	580478491	TraesCS4B01G046400	chr4B	33360327	33361421	TraesCS4D01G045700	chr4D	21510244	21511059
TraesCS4A01G317700	chr4A	606811790	606812212	TraesCS5B01G561600	chr5B	707875354	707875794	TraesCS5D01G568200	chr5D	565349244	565349842
TraesCS4A01G005800	chr4A	3387764	3388594	TraesCS4B01G299300	chr4B	585695221	585696057	TraesCS4D01G298200	chr4D	467586156	467586989
TraesCS1A01G348000	chr1A	533468370	533469081	TraesCS1B01G362600	chr1B	591234300	591234989	TraesCS1D01G350900	chr1D	436216494	436217203
TraesCS1A01G151700	chr1A	260840704	260841039	TraesCS1B01G169300	chr1B	300335279	300335623	TraesCS1D01G148700	chr1D	204484282	204484617
TraesCS7A01G149600	chr7A	102546412	102546759	TraesCS7B01G053300	chr7B	55862062	55862409	TraesCS7D01G151300	chr7D	100303205	100303555
TraesCS2A01G045100	chr2A	17738199	17741815	TraesCS2B01G057300	chr2B	27896023	27899511	TraesCS2D01G043700	chr2D	15731041	15734216
TraesCS2A01G500600	chr2A	729346747	729348503	TraesCS2B01G528500	chr2B	722862712	722863020	TraesCS2D01G500800	chr2D	595211679	595213646
TraesCS1A01G157900	chr1A	280603599	280604144	TraesCS1B01G174100	chr1B	312249163	312249708	TraesCS1D01G155400	chr1D	218409294	218410523
TraesCS5A01G182700	chr5A	382328662	382329000	TraesCS4B01G243600	chr4B	504943225	504943563	TraesCS4D01G243200	chr4D	405774134	405774472
TraesCS5A01G283800	chr5A	491742606	491743178	TraesCS5B01G282300	chr5B	467137757	467138603	TraesCS5D01G291000	chr5D	388794132	388794734
TraesCS2A01G295700	chr2A	508514494	508515703	TraesCS2B01G312200	chr2B	447490322	447491032	TraesCS2D01G293600	chr2D	376132130	376132852
TraesCS2A01G436300	chr2A	688420011	688421284	TraesCS2B01G456900	chr2B	651730605	651731877	TraesCS2D01G433600	chr2D	545006375	545007582
TraesCS2A01G542900	chr2A	753229098	753230264	TraesCS2B01G572700	chr2B	762429766	762430485	TraesCS2D01G544100	chr2D	621496181	621496882
TraesCS2A01G379600	chr2A	622698337	622700320	TraesCS2B01G396500	chr2B	563029908	563030363	TraesCS2D01G375800	chr2D	480163170	480165385
TraesCS2A01G286900	chr2A	488841543	488853612	TraesCS2B01G303900	chr2B	431523688	431536176	TraesCS2D01G285500	chr2D	363322146	363334423
TraesCS1A01G205900	chr1A	368364319	368364813	TraesCS1B01G219400	chr1B	396596949	396597446	TraesCS1D01G209100	chr1D	295186822	295187319
TraesCS2A01G003800	chr2A	2352314	2352982	TraesCS4B01G091700	chr4B	94823031	94823696	TraesCS2D01G483900	chr2D	585392134	585392490
TraesCS3A01G297000	chr3A	531667064	531668656	TraesCS3B01G340200	chr3B	546182299	546183812	TraesCS3D01G305500	chr3D	419559903	419561537
TraesCS7A01G120600	chr7A	77599769	77601261	TraesCS7B01G018700	chr7B	15713849	15714538	TraesCS7D01G117600	chr7D	72522229	72522918
TraesCS2A01G000300	chr2A	272491	273018	TraesCS2B01G023700	chr2B	11018632	11019280	TraesCS2D01G000400	chr2D	261598	262489
TraesCS2A01G321500	chr2A	551242997	551249051	TraesCS2B01G361000	chr2B	514033822	514040177	TraesCS2D01G342000	chr2D	437679351	437685496
TraesCS4A01G210200	chr4A	504183854	504198776	TraesCS4B01G113600	chr4B	128528112	128541696	TraesCS4D01G111200	chr4D	92178581	92191380
TraesCS6A01G351200	chr6A	583007332	583009764	TraesCS6B01G384300	chr6B	658710337	658714328	TraesCS6D01G333900	chr6D	436090919	436095076
TraesCS1A01G328300	chr1A	517408837	517413274	TraesCS1B01G342100	chr1B	570270417	570274633	TraesCS1D01G330800	chr1D	421031337	421035696
TraesCS7A01G243000	chr7A	218255715	218259722	TraesCS7B01G148600	chr7B	196281742	196311284	TraesCS7D01G241700	chr7D	205942378	205945278
TraesCS2A01G572800	chr2A	768676637	768678261	TraesCS2B01G614800	chr2B	793314028	793321805	TraesCS2D01G584100	chr2D	643800296	643801964
TraesCS3A01G099100	chr3A	64018774	64027380	TraesCS3B01G115400	chr3B	82041023	82053894	TraesCS3D01G099500	chr3D	51093058	51103277
TraesCS5A01G413900	chr5A	601992248	601994732	TraesCS7B01G407000	chr7B	675996197	675997376	TraesCS5D01G422600	chr5D	482561662	482567105
TraesCS3A01G174900	chr3A	194704962	194709193	TraesCS3B01G204800	chr3B	239308301	239311176	TraesCS3D01G180400	chr3D	162408069	162411097
TraesCS2A01G267200	chr2A	425869497	425870026	TraesCS2B01G275300	chr2B	379880897	379881274	TraesCS2D01G256900	chr2D	312026526	312027120
TraesCS5A01G272100	chr5A	481929739	481933565	TraesCS5B01G272400	chr5B	457960882	457965091	TraesCS5D01G280300	chr5D	381818144	381821907
TraesCS2A01G351200	chr2A	591262175	591265683	TraesCS2B01G369300	chr2B	526762654	526764533	TraesCS2D01G349200	chr2D	446857758	446859427
TraesCS5A01G073100	chr5A	85163959	85165483	TraesCS5B01G079400	chr5B	96764164	96765771	TraesCS5D01G086000	chr5D	91405374	91407008
TraesCS6A01G223100	chr6A	417624403	417637944	TraesCS6B01G258300	chr6B	464909380	464922682	TraesCS6D01G212100	chr6D	299892093	299909040
TraesCS2A01G383700	chr2A	628638216	628638854	TraesCS2B01G400700	chr2B	569062889	569063693	TraesCS2D01G379800	chr2D	484357949	484358590
TraesCS5A01G021500	chr5A	17570346	17571695	TraesCS5B01G018800	chr5B	17996718	17999384	TraesCS5D01G026600	chr5D	24332808	24333983
TraesCS2A01G262400	chr2A	413488302	413488993	TraesCS2B01G279700	chr2B	385889022	385890028	TraesCS2D01G261600	chr2D	318248349	318249025
TraesCS7A01G405200	chr7A	589115648	589116668	TraesCS7B01G304600	chr7B	545990647	545991625	TraesCS7D01G399100	chr7D	515405875	515406628
TraesCS5A01G035300	chr5A	32710473	32712965	TraesCS5B01G035000	chr5B	38157666	38160207	TraesCS5D01G043500	chr5D	42930408	42932902
TraesCS3A01G092900	chr3A	58927249	58930973	TraesCS3B01G108100	chr3B	73690087	73693954	TraesCS3D01G093200	chr3D	47188821	47192332
TraesCS5A01G332800	chr5A	541935832	541936251	TraesCS5B01G332800	chr5B	517192615	517193040	TraesCS5D01G338500	chr5D	427519597	427520371
TraesCS1A01G306000	chr1A	498174489	498175684	TraesCS1B01G316700	chr1B	541011245	541012356	TraesCS1D01G305700	chr1D	403059303	403060402
TraesCS2A01G259800	chr2A	408087964	408088458	TraesCS2B01G282100	chr2B	390804247	390804834	TraesCS2D01G263700	chr2D	322857005	322857592
TraesCS4A01G312200	chr4A	603531246	603533012	TraesCS4B01G000900	chr4B	621258	623032	TraesCS4D01G002000	chr4D	1241974	1243576
TraesCS5A01G490000	chr5A	659712396	659716552	TraesCS4B01G322000	chr4B	612843085	612847067	TraesCS4D01G318500	chr4D	482942717	482947146
TraesCS3A01G539400	chr3A	750548102	750549076	TraesCS3B01G605200	chr3B	823592606	823593467	TraesCS3D01G544900	chr3D	614269222	614270212
TraesCS7A01G228000	chr7A	198651649	198652569	TraesCS7B01G191600	chr7B	329364044	329364984	TraesCS7D01G226500	chr7D	186417810	186418738
TraesCS2A01G263800	chr2A	418821788	418822210	TraesCS2B01G278400	chr2B	384342022	384342444	TraesCS2D01G260200	chr2D	316287302	316287724
TraesCS2A01G002600	chr2A	1608580	1609442	TraesCS3B01G052900	chr3B	26751728	26753832	TraesCS2D01G590400	chr2D	646461398	646462640
TraesCS2A01G008400	chr2A	3609091	3621732	TraesCS2B01G101400	chr2B	62209902	62214317	TraesCS2D01G010000	chr2D	5179839	5184003
TraesCS5A01G491300	chr5A	660395775	660396665	TraesCS4B01G320700	chr4B	612028016	612028900	TraesCS4D01G317200	chr4D	482236330	482237271
TraesCS3A01G328400	chr3A	573989498	573990175	TraesCS3B01G358400	chr3B	571147469	571148146	TraesCS3D01G322000	chr3D	435127512	435128192
TraesCS4A01G186800	chr4A	465790367	465790657	TraesCS4B01G131900	chr4B	172320961	172321365	TraesCS4D01G126700	chr4D	111139989	111140538
TraesCS3A01G495000	chr3A	721240529	721241321	TraesCS3B01G556700	chr3B	790634496	790635280	TraesCS3D01G502100	chr3D	590703319	590704113
TraesCS1A01G227500	chr1A	398134708	398138516	TraesCS1B01G241600	chr1B	429279829	429282838	TraesCS1D01G229200	chr1D	317181984	317185676
TraesCS6A01G088500	chr6A	57423712	57425553	TraesCS6B01G110900	chr6B	93101928	93104338	TraesCS3D01G081200	chr3D	40773894	40775676
TraesCS4A01G021100	chr4A	14340379	14343595	TraesCS4B01G282500	chr4B	565745163	565748380	TraesCS4D01G281500	chr4D	452559084	452563030
TraesCS1A01G234300	chr1A	409834868	409835743	TraesCS1B01G249200	chr1B	441631368	441653180	TraesCS1D01G237700	chr1D	326968114	326968875
TraesCS6A01G096100	chr6A	63559057	63566041	TraesCS6B01G124500	chr6B	119525936	119532868	TraesCS6D01G087200	chr6D	52683304	52690477
TraesCS6A01G416500	chr6A	615466068	615473608	TraesCS6B01G472900	chr6B	720491275	720502999	TraesCS6D01G401700	chr6D	470636964	470644381
TraesCS4A01G135000	chr4A	185178398	185180187	TraesCS4B01G170100	chr4B	372252009	372253215	TraesCS4D01G172200	chr4D	299447999	299449118
TraesCS2A01G373900	chr2A	617105250	617107616	TraesCS2B01G391100	chr2B	555779292	555781645	TraesCS2D01G370200	chr2D	474676087	474678866
TraesCS4A01G208200	chr4A	501243616	501244080	TraesCS4B01G111900	chr4B	125425601	125426079	TraesCS4D01G109400	chr4D	88471869	88472333
TraesCS5A01G468800	chr5A	646009881	646010969	TraesCS5B01G481300	chr5B	653808521	653809576	TraesCS5D01G481700	chr5D	519435181	519436137
TraesCS3A01G174400	chr3A	192854503	192857434	TraesCS3B01G204600	chr3B	239253417	239255426	TraesCS3D01G180300	chr3D	162182114	162183856
TraesCS6A01G255000	chr6A	472513496	472513957	TraesCS6B01G270500	chr6B	487208335	487213414	TraesCS6D01G236300	chr6D	332947810	332950981
TraesCS4A01G365400	chr4A	639025347	639025955	TraesCS5B01G507800	chr5B	673044545	673045250	TraesCS5D01G507900	chr5D	533113898	533114500
TraesCS3A01G307900	chr3A	546417325	546417974	TraesCS3B01G151000	chr3B	142238418	142239041	TraesCS3D01G134700	chr3D	93608375	93609025
TraesCS3A01G404600	chr3A	649605494	649608510	TraesCS3B01G438300	chr3B	677310928	677316659	TraesCS3D01G399900	chr3D	514919949	514922654
TraesCS5A01G111600	chr5A	214955433	214955624	TraesCS5B01G119600	chr5B	211739093	211739284	TraesCS5D01G128500	chr5D	200786377	200787883
TraesCS5A01G274500	chr5A	484010789	484012926	TraesCS5B01G274200	chr5B	460221403	460222552	TraesCS5D01G282100	chr5D	383743898	383746157
TraesCS2A01G526500	chr2A	746762350	746764238	TraesCS2B01G556800	chr2B	751539377	751541355	TraesCS2D01G529200	chr2D	616577149	616579077
TraesCS5A01G329100	chr5A	538002400	538002743	TraesCS5B01G329200	chr5B	513325594	513325933	TraesCS5D01G335000	chr5D	424225193	424225531
TraesCS6A01G335200	chr6A	566890819	566892160	TraesCS6B01G365900	chr6B	638249522	638249905	TraesCS6D01G314800	chr6D	423388687	423389058
TraesCS4A01G223400	chr4A	531077535	531097706	TraesCS4B01G093200	chr4B	95669922	95676285	TraesCS4D01G089900	chr4D	65120793	65127062
TraesCS4A01G176000	chr4A	447045146	447054147	TraesCS4B01G141700	chr4B	187349381	187358681	TraesCS4D01G136700	chr4D	122708102	122717117
TraesCS5A01G332400	chr5A	540822139	540822770	TraesCS5B01G332600	chr5B	516543290	516543921	TraesCS5D01G338300	chr5D	426699404	426700035
TraesCS1A01G162700	chr1A	292077106	292077622	TraesCS1B01G179600	chr1B	325817764	325818650	TraesCS1D01G159700	chr1D	225710372	225711182
TraesCS5A01G023400	chr5A	18774453	18777439	TraesCS5B01G020200	chr5B	19595853	19596372	TraesCS5D01G029300	chr5D	27441558	27443747
TraesCS1A01G313600	chr1A	505338090	505338974	TraesCS1B01G325400	chr1B	551116290	551117171	TraesCS1D01G314100	chr1D	409348146	409349033
TraesCS5A01G057900	chr5A	55341587	55342732	TraesCS5B01G065800	chr5B	74139396	74140490	TraesCS5D01G070000	chr5D	67953290	67958986
TraesCS1A01G171800	chr1A	307043547	307044212	TraesCS1B01G184900	chr1B	332078160	332079009	TraesCS1D01G172300	chr1D	246102067	246102732
TraesCS1A01G065400	chr1A	47800404	47805542	TraesCS1B01G083500	chr1B	67533838	67541135	TraesCS1D01G066100	chr1D	47872946	47879396
TraesCS7A01G547400	chr7A	722592136	722592998	TraesCS7B01G471700	chr7B	727638636	727639448	TraesCS7D01G534400	chr7D	627085922	627086743
TraesCS5A01G233100	chr5A	448539826	448541429	TraesCS5B01G231600	chr5B	408368065	408369668	TraesCS5D01G240000	chr5D	348261856	348263459
TraesCS2A01G132400	chr2A	79351394	79354522	TraesCS2B01G155000	chr2B	123059939	123061754	TraesCS2D01G134400	chr2D	79091865	79093616
TraesCS5A01G166100	chr5A	355071352	355072711	TraesCS5B01G163500	chr5B	302753506	302754913	TraesCS5D01G170700	chr5D	267762748	267763978
TraesCS2A01G362400	chr2A	606711018	606712786	TraesCS2B01G380300	chr2B	544280468	544281971	TraesCS2D01G359900	chr2D	461801460	461803118
TraesCS7A01G255000	chr7A	242057310	242060136	TraesCS7B01G151300	chr7B	201163228	201165902	TraesCS7D01G253600	chr7D	229965209	229968711
TraesCS4A01G077900	chr4A	77091071	77096140	TraesCS4B01G234000	chr4B	487268229	487273455	TraesCS4D01G235100	chr4D	395948081	395958728
TraesCS1A01G311300	chr1A	502841984	502842710	TraesCS1B01G322800	chr1B	547699963	547700388	TraesCS1D01G311300	chr1D	407220487	407220918
TraesCS7A01G325600	chr7A	473895154	473898120	TraesCS7B01G226300	chr7B	426857502	426859493	TraesCS7D01G322300	chr7D	412646109	412648115
TraesCS3A01G293600	chr3A	525640625	525641890	TraesCS3B01G328300	chr3B	529807780	529808614	TraesCS3D01G293400	chr3D	403704128	403704916
TraesCS3A01G365500	chr3A	614690114	614692354	TraesCS3B01G397300	chr3B	627740225	627742485	TraesCS3D01G358600	chr3D	472196030	472198189
TraesCS5A01G464100	chr5A	643864608	643864991	TraesCS5B01G475800	chr5B	648316276	648316775	TraesCS5D01G476800	chr5D	515641574	515642061
TraesCS2A01G136600	chr2A	82342913	82344526	TraesCS2B01G160500	chr2B	134042214	134043878	TraesCS2D01G139300	chr2D	82178681	82180289
TraesCS2A01G262300	chr2A	413346188	413347948	TraesCS2B01G279800	chr2B	386106981	386107889	TraesCS2D01G261700	chr2D	318257813	318259540
TraesCS7A01G182300	chr7A	137452304	137453339	TraesCS7B01G087100	chr7B	101496595	101497642	TraesCS7D01G183700	chr7D	137292870	137293592
TraesCS2A01G490500	chr2A	723986677	723988463	TraesCS2B01G519000	chr2B	713880227	713881880	TraesCS2D01G491000	chr2D	589627895	589629548
TraesCS2A01G271800	chr2A	444786056	444797604	TraesCS2B01G290000	chr2B	402368896	402376465	TraesCS2D01G270400	chr2D	334082328	334099654
TraesCS5A01G168800	chr5A	359734840	359736816	TraesCS5B01G165600	chr5B	307269684	307271051	TraesCS5D01G173100	chr5D	270251141	270253117
TraesCS5A01G395600	chr5A	590695188	590695886	TraesCS5B01G400400	chr5B	577374658	577375391	TraesCS5D01G404900	chr5D	469737120	469738043
TraesCS4A01G122300	chr4A	151298909	151307604	TraesCS4B01G182200	chr4B	399275016	399283642	TraesCS4D01G183600	chr4D	321798345	321806922
TraesCS3A01G234700	chr3A	438356457	438372801	TraesCS3B01G265100	chr3B	424119830	424134976	TraesCS3D01G235100	chr3D	324763850	324781385
TraesCS3A01G156400	chr3A	151322547	151324088	TraesCS3B01G183100	chr3B	193981547	193983100	TraesCS3D01G164300	chr3D	135756265	135757818
TraesCS4A01G039400	chr4A	32050241	32053114	TraesCS4B01G266100	chr4B	537484728	537487284	TraesCS4D01G266000	chr4D	435984419	435986943
TraesCS3A01G291000	chr3A	521302071	521304353	TraesCS3B01G325700	chr3B	526691669	526694457	TraesCS3D01G290800	chr3D	400991389	400993533
TraesCS2A01G124000	chr2A	73175857	73177488	TraesCS2B01G145900	chr2B	111663333	111665213	TraesCS2D01G126800	chr2D	73588782	73590422
TraesCS3A01G282200	chr3A	510719760	510721606	TraesCS3B01G315900	chr3B	507386734	507388574	TraesCS3D01G282200	chr3D	390198249	390200175
TraesCS3A01G321200	chr3A	564446540	564449545	TraesCS3B01G344500	chr3B	554094599	554097241	TraesCS3D01G310100	chr3D	424344384	424347381
TraesCS1A01G248000	chr1A	440029851	440030162	TraesCS1B01G258400	chr1B	455212251	455213183	TraesCS1D01G247400	chr1D	340300534	340300851
TraesCS5A01G232200	chr5A	447540571	447542018	TraesCS5B01G230500	chr5B	407235371	407236819	TraesCS5D01G235800	chr5D	344539443	344540906
TraesCS4A01G361200	chr4A	634742342	634742936	TraesCS5B01G511700	chr5B	677149520	677149953	TraesCS5D01G512200	chr5D	536534055	536534659
TraesCS1A01G362100	chr1A	542825362	542826549	TraesCS1B01G379300	chr1B	612403421	612404581	TraesCS1D01G367000	chr1D	446800878	446802038
TraesCS7A01G460000	chr7A	655446833	655448174	TraesCS7B01G360800	chr7B	622828178	622828959	TraesCS7D01G448000	chr7D	568176215	568176760
TraesCS3A01G379100	chr3A	628306828	628307976	TraesCS3B01G412000	chr3B	648107129	648108217	TraesCS3D01G372600	chr3D	485361271	485362359
TraesCS2A01G327500	chr2A	559081695	559084666	TraesCS2B01G354500	chr2B	505800384	505802674	TraesCS2D01G335400	chr2D	428659780	428662849
TraesCS1A01G153800	chr1A	267354284	267356227	TraesCS1B01G171300	chr1B	304784045	304786080	TraesCS1D01G152200	chr1D	211802830	211804557
TraesCS3A01G135600	chr3A	112961577	112961885	TraesCS3B01G169400	chr3B	169632110	169632418	TraesCS3D01G151600	chr3D	116045933	116046241
TraesCS5A01G137500	chr5A	309595183	309596535	TraesCS5B01G136200	chr5B	255891814	255893124	TraesCS5D01G154500	chr5D	242645560	242647173
TraesCS6A01G255600	chr6A	473738581	473738859	TraesCS6B01G270000	chr6B	485875514	485875792	TraesCS6D01G236800	chr6D	334340912	334341193
TraesCS5A01G008700	chr5A	6287649	6290468	TraesCS5B01G029900	chr5B	32417203	32420184	TraesCS5D01G014100	chr5D	7964537	7966706
TraesCS7A01G266700	chr7A	269277956	269278282	TraesCS7B01G165700	chr7B	228787372	228787689	TraesCS7D01G268100	chr7D	252031851	252032171
TraesCS6A01G284500	chr6A	516154717	516156823	TraesCS6B01G313200	chr6B	561250235	561251980	TraesCS6D01G264900	chr6D	374100223	374103432
TraesCS6A01G246700	chr6A	457617363	457619696	TraesCS6B01G277900	chr6B	502791854	502794187	TraesCS6D01G228900	chr6D	320112079	320114412
TraesCS7A01G306300	chr7A	432138659	432140149	TraesCS7B01G206500	chr7B	377813530	377815020	TraesCS7D01G303000	chr7D	383270097	383271587
TraesCS1A01G279400	chr1A	476902208	476904062	TraesCS1B01G288500	chr1B	503344893	503346425	TraesCS1D01G278700	chr1D	376614321	376615853
TraesCS1A01G215300	chr1A	380889581	380890999	TraesCS1B01G228800	chr1B	410667234	410668413	TraesCS1D01G217800	chr1D	303293076	303294247
TraesCS3A01G232400	chr3A	434005503	434006003	TraesCS3B01G261700	chr3B	419797460	419797966	TraesCS3D01G220800	chr3D	301420468	301421312
TraesCS3A01G282700	chr3A	511070919	511071236	TraesCS3B01G316400	chr3B	508250428	508250742	TraesCS3D01G282700	chr3D	390663050	390663845
TraesCS2A01G127700	chr2A	75346117	75347535	TraesCS2B01G149700	chr2B	116310638	116312053	TraesCS2D01G130100	chr2D	75645796	75647208
TraesCS5A01G073200	chr5A	85255227	85256513	TraesCS5B01G079500	chr5B	96850637	96852100	TraesCS5D01G086100	chr5D	91552701	91553975
TraesCS5A01G466900	chr5A	645127037	645127978	TraesCS5B01G478700	chr5B	650338235	650339458	TraesCS5D01G479800	chr5D	517753127	517754071
TraesCS3A01G338000	chr3A	584765966	584767910	TraesCS3B01G369600	chr3B	581663324	581664752	TraesCS3D01G331400	chr3D	443628606	443630276
TraesCS7A01G341500	chr7A	501556680	501558849	TraesCS7B01G241400	chr7B	448798045	448800377	TraesCS7D01G338100	chr7D	431368867	431371066
TraesCS2A01G287800	chr2A	491477940	491479677	TraesCS2B01G304500	chr2B	432973493	432975700	TraesCS2D01G286100	chr2D	364921718	364923902
TraesCS4A01G202000	chr4A	491712891	491713484	TraesCS4B01G106200	chr4B	115555384	115555743	TraesCS4D01G102900	chr4D	81917162	81917723
TraesCS3A01G188900	chr3A	230999805	231006528	TraesCS3B01G218300	chr3B	260857696	260864414	TraesCS3D01G192600	chr3D	182417382	182424566
TraesCS5A01G376300	chr5A	573983758	573986050	TraesCS5B01G379900	chr5B	557953533	557955790	TraesCS5D01G386300	chr5D	456037256	456039389
TraesCS3A01G414300	chr3A	657943217	657945216	TraesCS3B01G449100	chr3B	689683536	689685548	TraesCS3D01G408800	chr3D	523169018	523170916
TraesCS3A01G405400	chr3A	649937883	649939424	TraesCS3B01G439100	chr3B	678169850	678171391	TraesCS3D01G400600	chr3D	515674961	515676502
TraesCS3A01G350600	chr3A	599325960	599326730	TraesCS3B01G383000	chr3B	602781899	602782674	TraesCS3D01G344600	chr3D	456534317	456534958
TraesCS7A01G189800	chr7A	147051674	147052522	TraesCS7B01G094700	chr7B	108557627	108558667	TraesCS7D01G190900	chr7D	146235015	146235872
TraesCS4A01G086900	chr4A	91312751	91313002	TraesCS4B01G217500	chr4B	458953240	458953491	TraesCS4D01G217800	chr4D	373583742	373583993
TraesCS7A01G326900	chr7A	475165941	475166708	TraesCS7B01G227600	chr7B	427821922	427822689	TraesCS7D01G323700	chr7D	413441710	413442474
TraesCS1A01G406400	chr1A	569132095	569132663	TraesCS1B01G436600	chr1B	659776459	659777155	TraesCS1D01G414800	chr1D	474505896	474506649
TraesCS4A01G082200	chr4A	85568814	85570373	TraesCS4B01G221800	chr4B	466058377	466059930	TraesCS4D01G222200	chr4D	379258838	379260394
TraesCS5A01G488000	chr5A	657778541	657778900	TraesCS5B01G501800	chr5B	669232223	669233053	TraesCS5D01G502900	chr5D	530054564	530054914
TraesCS2A01G255500	chr2A	390887416	390889322	TraesCS2B01G287000	chr2B	396175334	396177237	TraesCS2D01G267200	chr2D	326400288	326402113
TraesCS1A01G201700	chr1A	363006465	363007214	TraesCS1B01G216000	chr1B	391961114	391961860	TraesCS1D01G205300	chr1D	290705470	290706216
TraesCS7A01G495900	chr7A	686105392	686106264	TraesCS7B01G401300	chr7B	667632835	667633704	TraesCS7D01G483300	chr7D	593268635	593269504
TraesCS3A01G266400	chr3A	491178975	491179394	TraesCS3B01G299900	chr3B	481616360	481616776	TraesCS3D01G266600	chr3D	370106433	370107158
TraesCS3A01G313700	chr3A	553560982	553561614	TraesCS3B01G158200	chr3B	152961924	152962556	TraesCS3D01G140600	chr3D	102188027	102188659
TraesCS2A01G524500	chr2A	745298713	745299891	TraesCS2B01G554600	chr2B	749686202	749687366	TraesCS2D01G527500	chr2D	615149283	615150575
TraesCS7A01G372100	chr7A	545608486	545608977	TraesCS7B01G255600	chr7B	474274670	474275083	TraesCS7D01G350800	chr7D	451882762	451883253
TraesCS5A01G180600	chr5A	379343373	379344474	TraesCS5B01G178400	chr5B	326507186	326508337	TraesCS5D01G185100	chr5D	287429550	287430209
TraesCS3A01G398900	chr3A	645637506	645641269	TraesCS3B01G431200	chr3B	670023453	670026491	TraesCS3D01G392900	chr3D	508079854	508083658
TraesCS2A01G316600	chr2A	542549901	542551370	TraesCS2B01G334700	chr2B	478184250	478185719	TraesCS2D01G314500	chr2D	404119955	404121418
TraesCS6A01G313500	chr6A	550079398	550079868	TraesCS6B01G343200	chr6B	604212014	604212493	TraesCS6D01G292600	chr6D	403319426	403319896
TraesCS4A01G079300	chr4A	80856456	80858005	TraesCS4B01G244900	chr4B	506909699	506910956	TraesCS4D01G244500	chr4D	409168946	409169794
TraesCS1A01G414100	chr1A	573691336	573692104	TraesCS1B01G444100	chr1B	665022016	665022492	TraesCS1D01G421500	chr1D	477286167	477286640
TraesCS7A01G177000	chr7A	130292649	130293744	TraesCS7B01G082000	chr7B	92554956	92555732	TraesCS7D01G178300	chr7D	131597974	131598435
TraesCS4A01G041100	chr4A	34294372	34295217	TraesCS4B01G262000	chr4B	531093542	531094372	TraesCS4D01G262000	chr4D	432991144	432991980
TraesCS7A01G277900	chr7A	292818750	292819951	TraesCS7B01G175700	chr7B	247263595	247264838	TraesCS7D01G277700	chr7D	266874832	266875740
TraesCS4A01G239100	chr4A	548341734	548344564	TraesCS4B01G075900	chr4B	72167429	72170100	TraesCS4D01G074500	chr4D	49083865	49086549
TraesCS5A01G289100	chr5A	495933913	495935665	TraesCS5B01G288500	chr5B	473790971	473793226	TraesCS5D01G297000	chr5D	393938692	393940619
TraesCS2A01G267300	chr2A	425890807	425908426	TraesCS2B01G275400	chr2B	379949596	379976775	TraesCS2D01G256800	chr2D	312014038	312021360
TraesCS4A01G251500	chr4A	562573394	562574089	TraesCS4B01G063300	chr4B	55674266	55674958	TraesCS4D01G062300	chr4D	38290818	38291516
TraesCS6A01G246000	chr6A	457309830	457315153	TraesCS6B01G278500	chr6B	503897573	503899812	TraesCS6D01G228300	chr6D	319348533	319350916
TraesCS3A01G535000	chr3A	746557949	746560035	TraesCS3B01G612100	chr3B	829508771	829510876	TraesCS3D01G540500	chr3D	611888752	611891301
TraesCS2A01G337000	chr2A	570606919	570609017	TraesCS2B01G344900	chr2B	491711614	491713715	TraesCS2D01G325900	chr2D	419364138	419366622
TraesCS2A01G434300	chr2A	686822939	686824071	TraesCS2B01G455400	chr2B	649974553	649976030	TraesCS2D01G432100	chr2D	544582742	544583870
TraesCS3A01G422700	chr3A	663577428	663577984	TraesCS3B01G458000	chr3B	700362405	700363146	TraesCS3D01G417900	chr3D	529773914	529774435
TraesCS5A01G257700	chr5A	472702964	472703806	TraesCS5B01G257000	chr5B	439650507	439651562	TraesCS5D01G266000	chr5D	370310980	370311837
TraesCS2A01G374700	chr2A	617643099	617645555	TraesCS2B01G391700	chr2B	556195534	556198238	TraesCS2D01G371100	chr2D	475085352	475089645
TraesCS5A01G325700	chr5A	536266665	536268242	TraesCS5B01G326000	chr5B	510378849	510380408	TraesCS5D01G331800	chr5D	422761907	422763361
TraesCS2A01G159100	chr2A	105638041	105638935	TraesCS2B01G184700	chr2B	159489080	159489649	TraesCS2D01G166200	chr2D	110064611	110065361
TraesCS7A01G128200	chr7A	82176466	82176906	TraesCS7B01G028000	chr7B	26691441	26691905	TraesCS7D01G127000	chr7D	79522297	79522740
TraesCS1A01G224900	chr1A	394852001	394852690	TraesCS1B01G238100	chr1B	426071999	426072688	TraesCS1D01G226300	chr1D	314573825	314574514
TraesCS1A01G252500	chr1A	444128001	444129598	TraesCS1B01G265500	chr1B	466087169	466088542	TraesCS1D01G252200	chr1D	344596600	344597948
TraesCS2A01G328700	chr2A	560771998	560772528	TraesCS2B01G353600	chr2B	504473901	504474431	TraesCS2D01G334000	chr2D	427575985	427576515
TraesCS2A01G371900	chr2A	614384539	614384799	TraesCS2B01G389000	chr2B	552028886	552029146	TraesCS2D01G368200	chr2D	472860871	472861137
TraesCS2A01G114900	chr2A	65652763	65654203	TraesCS2B01G134100	chr2B	100325769	100327063	TraesCS2D01G115700	chr2D	64157313	64158598
TraesCS6A01G259700	chr6A	483593595	483594202	TraesCS6B01G287000	chr6B	517752006	517752716	TraesCS6D01G240700	chr6D	343134394	343135112
TraesCS2A01G138200	chr2A	83826174	83828075	TraesCS2B01G162100	chr2B	135004402	135007635	TraesCS2D01G141200	chr2D	83137510	83140567
TraesCS3A01G034400	chr3A	19381540	19382409	TraesCS3B01G050000	chr3B	25135645	25136412	TraesCS3D01G045900	chr3D	17439528	17440283
TraesCS5A01G184900	chr5A	384624364	384635108	TraesCS5B01G182900	chr5B	332950032	332967912	TraesCS5D01G189900	chr5D	292142076	292161171
TraesCS4A01G117200	chr4A	143239363	143243004	TraesCS4B01G187200	chr4B	407069661	407073479	TraesCS4D01G188500	chr4D	327731724	327733391
TraesCS7A01G421100	chr7A	612369861	612370619	TraesCS7B01G321500	chr7B	572390401	572390988	TraesCS7D01G413500	chr7D	531827089	531828040
TraesCS4A01G145800	chr4A	250949966	250950502	TraesCS3B01G150300	chr3B	141628495	141629037	TraesCS4D01G148800	chr4D	150906997	150907811
TraesCS4A01G270400	chr4A	581749794	581750715	TraesCS4B01G043700	chr4B	31849326	31850237	TraesCS4D01G041200	chr4D	19398721	19399569
TraesCS2A01G476400	chr2A	716234492	716235142	TraesCS2B01G500000	chr2B	695594529	695595176	TraesCS2D01G476300	chr2D	578703645	578704289
TraesCS2A01G551600	chr2A	758311482	758312474	TraesCS2B01G582800	chr2B	770185652	770186629	TraesCS2D01G552700	chr2D	627854495	627856735
TraesCS2A01G498700	chr2A	728759022	728760162	TraesCS2B01G526800	chr2B	721113584	721114693	TraesCS2D01G499000	chr2D	594102622	594103692
TraesCS5A01G487200	chr5A	657497174	657498640	TraesCS5B01G501000	chr5B	668200453	668202163	TraesCS5D01G501400	chr5D	529359359	529360843
TraesCS2A01G016300	chr2A	7526250	7527374	TraesCS2B01G024300	chr2B	11236954	11238532	TraesCS2D01G017800	chr2D	8486490	8487281
TraesCS7A01G315500	chr7A	449734621	449737090	TraesCS7B01G216500	chr7B	399336786	399339337	TraesCS7D01G312500	chr7D	396132287	396134852
TraesCS6A01G091400	chr6A	60093691	60094385	TraesCS6B01G119600	chr6B	114260361	114260890	TraesCS6D01G080300	chr6D	45966934	45967462
TraesCS3A01G414200	chr3A	657928994	657935790	TraesCS3B01G449000	chr3B	689515916	689522526	TraesCS3D01G408700	chr3D	523161492	523165531
TraesCS2A01G238800	chr2A	324287742	324289041	TraesCS2B01G261100	chr2B	331245673	331247472	TraesCS2D01G234900	chr2D	218385706	218387008
TraesCS6A01G386400	chr6A	603272001	603272741	TraesCS6B01G425400	chr6B	694345930	694346807	TraesCS6D01G371000	chr6D	456546516	456546974
TraesCS6A01G126100	chr6A	99504070	99504483	TraesCS6B01G016000	chr6B	9759412	9759822	TraesCS6D01G116400	chr6D	82696089	82696826
TraesCS7A01G421800	chr7A	612598021	612599120	TraesCS7B01G322100	chr7B	572650901	572651927	TraesCS7D01G414000	chr7D	532368874	532369892
TraesCS6A01G182400	chr6A	209904616	209905209	TraesCS6B01G211200	chr6B	279068236	279068658	TraesCS6D01G170000	chr6D	156453416	156453838
TraesCS2A01G134700	chr2A	81043905	81044469	TraesCS2B01G158100	chr2B	132041499	132041921	TraesCS2D01G136800	chr2D	80316490	80316912
TraesCS7A01G157300	chr7A	110422727	110425255	TraesCS7B01G061600	chr7B	64068641	64071208	TraesCS7D01G157800	chr7D	105454771	105457352
TraesCS4A01G109400	chr4A	132990992	132991591	TraesCS4B01G194800	chr4B	418520984	418521573	TraesCS4D01G195500	chr4D	339078644	339079582
TraesCS5A01G372200	chr5A	570721874	570723231	TraesCS5B01G374300	chr5B	551668717	551669664	TraesCS5D01G381700	chr5D	451889684	451890652
TraesCS3A01G396400	chr3A	643545784	643546290	TraesCS3B01G428400	chr3B	667173703	667174206	TraesCS3D01G390400	chr3D	505404616	505405406
TraesCS7A01G156900	chr7A	109825167	109826129	TraesCS7B01G061100	chr7B	63768155	63769117	TraesCS7D01G157300	chr7D	105210071	105211867
TraesCS4A01G260000	chr4A	572649414	572650088	TraesCS4B01G054600	chr4B	43181081	43181671	TraesCS4D01G054700	chr4D	30309385	30309987
TraesCS5A01G385700	chr5A	583601895	583602575	TraesCS5B01G390800	chr5B	570108609	570109281	TraesCS5D01G395700	chr5D	463269908	463270583
TraesCS4A01G004700	chr4A	3115218	3118193	TraesCS4B01G300300	chr4B	586863243	586866215	TraesCS4D01G299200	chr4D	468289680	468298548
TraesCS7A01G195700	chr7A	155643626	155644543	TraesCS7B01G101400	chr7B	115521682	115526234	TraesCS7D01G197200	chr7D	153765501	153769430
TraesCS7A01G254800	chr7A	241660654	241661428	TraesCS7B01G150900	chr7B	200350058	200350537	TraesCS7D01G253300	chr7D	229785802	229786485
TraesCS4A01G351500	chr4A	627352107	627352921	TraesCS5B01G522000	chr5B	684009761	684010856	TraesCS5D01G520900	chr5D	541957928	541958377
TraesCS5A01G418100	chr5A	606160936	606161950	TraesCS5B01G420200	chr5B	595659919	595661481	TraesCS5D01G426100	chr5D	484576611	484577414
TraesCS4A01G095100	chr4A	103390248	103391298	TraesCS4B01G209400	chr4B	446853376	446854250	TraesCS4D01G210200	chr4D	361595347	361596223
TraesCS1A01G387800	chr1A	556449230	556450363	TraesCS1B01G415300	chr1B	640400109	640401239	TraesCS1D01G395800	chr1D	464166499	464167632
TraesCS4A01G049500	chr4A	40282072	40283878	TraesCS4B01G255400	chr4B	520240066	520242140	TraesCS4D01G255100	chr4D	423945523	423947561
TraesCS5A01G379900	chr5A	577789609	577790112	TraesCS5B01G383500	chr5B	562370932	562371450	TraesCS5D01G389400	chr5D	458746644	458747153
TraesCS2A01G480000	chr2A	717955305	717955877	TraesCS2B01G504800	chr2B	699073144	699073731	TraesCS2D01G479200	chr2D	580131401	580131997
TraesCS2A01G441600	chr2A	691478702	691480419	TraesCS2B01G461800	chr2B	655304963	655306417	TraesCS2D01G439300	chr2D	548271571	548273118
TraesCS7A01G399900	chr7A	579732725	579733876	TraesCS7B01G300000	chr7B	537384197	537385351	TraesCS7D01G393700	chr7D	509200255	509201403
TraesCS5A01G266800	chr5A	478318678	478319019	TraesCS5B01G266400	chr5B	450838034	450838775	TraesCS5D01G274700	chr5D	377530679	377531020
TraesCS5A01G331400	chr5A	540367580	540368200	TraesCS5B01G331800	chr5B	516038474	516039097	TraesCS5D01G337300	chr5D	426166059	426166691
TraesCS2A01G183600	chr2A	143276273	143276770	TraesCS2B01G210200	chr2B	193210413	193210907	TraesCS2D01G191500	chr2D	135485321	135485815
TraesCS2A01G363700	chr2A	607830461	607831948	TraesCS2B01G381700	chr2B	545270596	545271957	TraesCS2D01G361500	chr2D	466684570	466685745
TraesCS2A01G326900	chr2A	558480924	558481433	TraesCS2B01G355100	chr2B	506336963	506337451	TraesCS2D01G336000	chr2D	429374194	429374688
TraesCS5A01G516700	chr5A	680105615	680106142	TraesCS4B01G348700	chr4B	642168978	642169508	TraesCS4D01G343100	chr4D	499312458	499312975
TraesCS5A01G256200	chr5A	471818086	471818283	TraesCS5B01G255400	chr5B	438037567	438037764	TraesCS5D01G264300	chr5D	369338746	369339582
TraesCS4A01G177200	chr4A	448748029	448748590	TraesCS4B01G140600	chr4B	184889825	184890094	TraesCS4D01G135300	chr4D	121980523	121981136
TraesCS6A01G248300	chr6A	461129782	461137529	TraesCS6B01G276400	chr6B	500223470	500231163	TraesCS6D01G230400	chr6D	323692982	323700578
TraesCS5A01G049400	chr5A	45282168	45283088	TraesCS5B01G054600	chr5B	59791479	59792330	TraesCS5D01G060200	chr5D	56922067	56923065
TraesCS1A01G179300	chr1A	323961240	323961536	TraesCS1B01G201200	chr1B	360364226	360364522	TraesCS1D01G177600	chr1D	252596112	252596408
TraesCS5A01G046400	chr5A	41473338	41474007	TraesCS5B01G050900	chr5B	55533852	55534386	TraesCS5D01G056600	chr5D	52374683	52375085
TraesCS7A01G435400	chr7A	628864140	628864424	TraesCS7B01G335100	chr7B	590104425	590104709	TraesCS7D01G426100	chr7D	546126811	546127095
TraesCS2A01G569400	chr2A	767129280	767132515	TraesCS2B01G627600	chr2B	799359152	799362310	TraesCS2D01G580300	chr2D	642251514	642254582
TraesCS6A01G079300	chr6A	48652077	48652304	TraesCS6B01G106900	chr6B	87507683	87507910	TraesCS6D01G073000	chr6D	37415236	37415463
TraesCS7A01G319700	chr7A	460725405	460729433	TraesCS7B01G220700	chr7B	412074440	412078368	TraesCS7D01G316300	chr7D	402510459	402514455
TraesCS2A01G576900	chr2A	771125459	771127370	TraesCS2B01G610500	chr2B	790104505	790106124	TraesCS2D01G587800	chr2D	645611598	645614422
TraesCS1A01G232300	chr1A	405791963	405799437	TraesCS1B01G245600	chr1B	434659735	434662023	TraesCS1D01G233600	chr1D	322031843	322034019
TraesCS2A01G388000	chr2A	634599247	634603481	TraesCS2B01G405900	chr2B	574709081	574712489	TraesCS2D01G385800	chr2D	490618816	490623778
TraesCS6A01G146800	chr6A	125881774	125883660	TraesCS6B01G175000	chr6B	189529059	189530445	TraesCS6D01G136100	chr6D	104298907	104300681
TraesCS2A01G262600	chr2A	414983105	414987077	TraesCS2B01G279500	chr2B	385571155	385575454	TraesCS2D01G261400	chr2D	317949755	317954066
TraesCS6A01G294900	chr6A	528948892	528949428	TraesCS6B01G324900	chr6B	574521329	574521862	TraesCS6D01G275500	chr6D	384300860	384301390
TraesCS7A01G229700	chr7A	200035930	200039407	TraesCS7B01G195600	chr7B	336655217	336660619	TraesCS7D01G230300	chr7D	191496486	191497808
TraesCS1A01G025700	chr1A	12313410	12318074	TraesCS1B01G032600	chr1B	15870008	15874715	TraesCS1D01G026100	chr1D	10666883	10671677
TraesCS2A01G410900	chr2A	668529639	668532101	TraesCS2B01G429800	chr2B	617140832	617142969	TraesCS2D01G408300	chr2D	523160871	523163017
TraesCS4A01G022200	chr4A	15918950	15920378	TraesCS4B01G281100	chr4B	564143039	564161477	TraesCS4D01G279800	chr4D	451038022	451039432
TraesCS1A01G273800	chr1A	467255799	467257560	TraesCS1B01G283500	chr1B	492333659	492335594	TraesCS1D01G273900	chr1D	368318147	368320038
TraesCS4A01G331500	chr4A	616229091	616229877	TraesCS5B01G546800	chr5B	699950141	699951417	TraesCS5D01G541000	chr5D	552032267	552033542
TraesCS7A01G342700	chr7A	502624370	502625139	TraesCS7B01G240300	chr7B	447216434	447216964	TraesCS7D01G336700	chr7D	429491702	429492232
TraesCS6A01G061000	chr6A	32795043	32796994	TraesCS6B01G081400	chr6B	57724961	57726698	TraesCS6D01G063600	chr6D	29932798	29934270
TraesCS3A01G504800	chr3A	726834725	726837054	TraesCS3B01G567900	chr3B	799447660	799449525	TraesCS3D01G511400	chr3D	596072981	596074440
TraesCS4A01G117900	chr4A	144360325	144364789	TraesCS4B01G186500	chr4B	406457286	406461720	TraesCS4D01G187800	chr4D	326973442	326977873
TraesCS2A01G323800	chr2A	554077379	554080422	TraesCS2B01G358500	chr2B	511157597	511161101	TraesCS2D01G338400	chr2D	431923573	431926634
TraesCS6A01G357500	chr6A	587856141	587862468	TraesCS6B01G389500	chr6B	664290033	664295832	TraesCS6D01G339500	chr6D	438929255	438935176
TraesCS7A01G265000	chr7A	264857728	264858888	TraesCS7B01G163100	chr7B	223756058	223757869	TraesCS7D01G265800	chr7D	247325504	247327315
TraesCS2A01G076800	chr2A	34499147	34503408	TraesCS2B01G091700	chr2B	52906522	52910523	TraesCS2D01G075400	chr2D	32280221	32284122
TraesCS4A01G186000	chr4A	465275101	465276978	TraesCS4B01G132900	chr4B	172720788	172722665	TraesCS4D01G127700	chr4D	111978711	111980240
TraesCS2A01G277200	chr2A	458670073	458670735	TraesCS2B01G294400	chr2B	411000335	411001660	TraesCS2D01G275900	chr2D	345518893	345519552
TraesCS2A01G374500	chr2A	617634195	617638449	TraesCS2B01G391500	chr2B	556186425	556189816	TraesCS2D01G370900	chr2D	475077140	475080505
TraesCS2A01G178400	chr2A	137256392	137256691	TraesCS2B01G205400	chr2B	184661116	184661722	TraesCS2D01G187000	chr2D	131161905	131162478
TraesCS5A01G525600	chr5A	685875882	685876097	TraesCS4B01G356200	chr4B	646872753	646873436	TraesCS4D01G349900	chr4D	502553351	502554089
TraesCS1A01G329900	chr1A	518808642	518812042	TraesCS1B01G343500	chr1B	571707251	571711434	TraesCS1D01G332200	chr1D	422868976	422873416
TraesCS5A01G305600	chr5A	514186127	514186480	TraesCS5B01G306100	chr5B	489839407	489839934	TraesCS5D01G312700	chr5D	408337164	408337932
TraesCS6A01G198100	chr6A	301947325	301953047	TraesCS6B01G231100	chr6B	378285065	378290159	TraesCS6D01G182200	chr6D	211440986	211445733
TraesCS7A01G332800	chr7A	486151144	486155000	TraesCS7B01G244700	chr7B	453140508	453144565	TraesCS7D01G340800	chr7D	436500843	436504737
TraesCS6A01G081100	chr6A	49554997	49574016	TraesCS6B01G108400	chr6B	88820632	88821681	TraesCS6D01G074600	chr6D	38122210	38123259
TraesCS4A01G348400	chr4A	625829640	625833656	TraesCS5B01G379100	chr5B	557247854	557250843	TraesCS5D01G523700	chr5D	543404860	543408090
TraesCS2A01G216600	chr2A	203325855	203328943	TraesCS2B01G241900	chr2B	245820249	245823439	TraesCS2D01G222500	chr2D	189528736	189532895
TraesCS5A01G252500	chr5A	468859776	468860993	TraesCS5B01G251200	chr5B	433869400	433870623	TraesCS5D01G260100	chr5D	366674161	366675372
TraesCS3A01G343300	chr3A	591576788	591580134	TraesCS3B01G375500	chr3B	590291645	590294574	TraesCS3D01G337200	chr3D	449113288	449116470
TraesCS7A01G359000	chr7A	532734418	532734774	TraesCS7B01G268200	chr7B	491150892	491151245	TraesCS7D01G363500	chr7D	467717420	467718353
TraesCS6A01G400100	chr6A	609479241	609480764	TraesCS6B01G440300	chr6B	705473486	705475000	TraesCS6D01G384300	chr6D	462634503	462636026
TraesCS5A01G305300	chr5A	514151040	514152975	TraesCS5B01G305800	chr5B	489807563	489809320	TraesCS5D01G312300	chr5D	408315788	408317939
TraesCS7A01G146300	chr7A	97910007	97910663	TraesCS7B01G048900	chr7B	48770106	48772088	TraesCS7D01G147900	chr7D	94507210	94511230
TraesCS1A01G201000	chr1A	362060390	362063135	TraesCS1B01G215400	chr1B	390879320	390882421	TraesCS1D01G204400	chr1D	289597693	289600439
TraesCS4A01G213500	chr4A	511702496	511703827	TraesCS4B01G102000	chr4B	107753081	107754412	TraesCS4D01G098600	chr4D	75388852	75390183
TraesCS5A01G474500	chr5A	650430926	650431905	TraesCS5B01G487800	chr5B	658561293	658562223	TraesCS5D01G487300	chr5D	522210232	522210918
TraesCS2A01G210000	chr2A	194128427	194132616	TraesCS2B01G236200	chr2B	236525458	236531350	TraesCS2D01G216800	chr2D	179690567	179696249
TraesCS5A01G402900	chr5A	595408044	595408325	TraesCS5B01G407700	chr5B	583472566	583473143	TraesCS5D01G412900	chr5D	476011202	476011438
TraesCS3A01G432100	chr3A	673439500	673442715	TraesCS3B01G468100	chr3B	712564161	712567475	TraesCS3D01G425400	chr3D	537909150	537912318
TraesCS3A01G218600	chr3A	401411452	401412277	TraesCS3B01G249400	chr3B	397557763	397559894	TraesCS3D01G233800	chr3D	322074963	322075797
TraesCS2A01G253200	chr2A	385003898	385006651	TraesCS2B01G272800	chr2B	374205145	374207676	TraesCS2D01G253800	chr2D	306248824	306251361
TraesCS3A01G249700	chr3A	468003317	468004003	TraesCS3B01G278900	chr3B	448773594	448774280	TraesCS3D01G249800	chr3D	349860477	349861163
TraesCS3A01G268400	chr3A	494045495	494046114	TraesCS3B01G302800	chr3B	486817942	486818553	TraesCS3D01G268500	chr3D	372632634	372633226
TraesCS5A01G343000	chr5A	548220380	548221576	TraesCS5B01G342800	chr5B	527034087	527034575	TraesCS5D01G348900	chr5D	434363433	434364192
TraesCS5A01G171800	chr5A	364978071	364978722	TraesCS5B01G169100	chr5B	313212446	313213081	TraesCS5D01G176600	chr5D	276553224	276553889
TraesCS3A01G116700	chr3A	86121579	86124133	TraesCS3B01G135700	chr3B	118504485	118506968	TraesCS3D01G118500	chr3D	73204056	73206586
TraesCS4A01G108600	chr4A	126419478	126422497	TraesCS4B01G196000	chr4B	422522232	422525088	TraesCS4D01G196300	chr4D	341029216	341032072
TraesCS4A01G061100	chr4A	58220431	58223438	TraesCS4B01G236500	chr4B	494586049	494589061	TraesCS4D01G237900	chr4D	399969548	399972559
TraesCS5A01G070900	chr5A	79277411	79279091	TraesCS5B01G076700	chr5B	92230429	92231792	TraesCS5D01G082900	chr5D	84875712	84877337
TraesCS3A01G250300	chr3A	468731305	468733330	TraesCS3B01G279800	chr3B	449444513	449446538	TraesCS3D01G250700	chr3D	350874916	350876962
TraesCS1A01G152400	chr1A	262290121	262291053	TraesCS1B01G170000	chr1B	301565984	301566964	TraesCS1D01G149500	chr1D	205763504	205764436
TraesCS3A01G263600	chr3A	487442126	487443813	TraesCS3B01G296800	chr3B	476036337	476036726	TraesCS3D01G263500	chr3D	365526235	365526651
TraesCS1A01G045500	chr1A	27054480	27054812	TraesCS1B01G058800	chr1B	41366603	41367444	TraesCS1D01G046200	chr1D	25771913	25772241
TraesCS5A01G049300	chr5A	45244613	45246070	TraesCS5B01G054400	chr5B	59645902	59647005	TraesCS5D01G059900	chr5D	56799217	56800311
TraesCS3A01G190200	chr3A	235380871	235382316	TraesCS3B01G219100	chr3B	262901818	262902606	TraesCS3D01G193700	chr3D	184379368	184380834
TraesCS1A01G237900	chr1A	423907248	423909527	TraesCS1B01G246400	chr1B	436290302	436292626	TraesCS1D01G234700	chr1D	323936009	323938294
TraesCS3A01G281100	chr3A	509995531	509996799	TraesCS3B01G314800	chr3B	506619675	506620873	TraesCS3D01G281000	chr3D	389073276	389074235
TraesCS3A01G306300	chr3A	543175302	543176494	TraesCS3B01G330300	chr3B	534194541	534195468	TraesCS3D01G295600	chr3D	408318774	408319660
TraesCS7A01G389400	chr7A	565803044	565806160	TraesCS7B01G291200	chr7B	527877206	527880625	TraesCS7D01G385400	chr7D	499900276	499903903
TraesCS5A01G372100	chr5A	570713133	570718001	TraesCS5B01G374200	chr5B	551658009	551663587	TraesCS5D01G381600	chr5D	451879438	451885013
TraesCS1A01G423700	chr1A	578911403	578912158	TraesCS1B01G455700	chr1B	670714557	670715318	TraesCS1D01G432300	chr1D	482208807	482209562
TraesCS4A01G062600	chr4A	59268928	59269935	TraesCS4B01G239400	chr4B	496524023	496525226	TraesCS4D01G239400	chr4D	401525060	401526254
TraesCS2A01G551400	chr2A	758275329	758277665	TraesCS2B01G582600	chr2B	770063682	770066024	TraesCS2D01G552500	chr2D	627815820	627818267
TraesCS1A01G074400	chr1A	57763765	57769433	TraesCS1B01G093300	chr1B	94827174	94832377	TraesCS1D01G077300	chr1D	59129260	59134486
TraesCS7A01G321600	chr7A	464572206	464574764	TraesCS7B01G222500	chr7B	418048600	418051164	TraesCS7D01G318600	chr7D	407071028	407073755
TraesCS5A01G195700	chr5A	398921708	398922526	TraesCS5B01G187700	chr5B	339539521	339540336	TraesCS5D01G195300	chr5D	298933827	298934645
TraesCS5A01G314400	chr5A	524906817	524912398	TraesCS5B01G315100	chr5B	497213945	497219576	TraesCS5D01G320600	chr5D	412738548	412744058
TraesCS2A01G427000	chr2A	680077405	680083601	TraesCS2B01G447400	chr2B	640334691	640340916	TraesCS2D01G425100	chr2D	537501175	537507852
TraesCS5A01G523600	chr5A	684651882	684655974	TraesCS4B01G354300	chr4B	646117414	646121397	TraesCS4D01G348000	chr4D	502016767	502021418
TraesCS5A01G443300	chr5A	623492647	623493674	TraesCS5B01G447900	chr5B	619854750	619855448	TraesCS5D01G450800	chr5D	499226137	499226838
TraesCS4A01G132800	chr4A	179138501	179141588	TraesCS4B01G171900	chr4B	376140672	376144888	TraesCS4D01G173900	chr4D	301734059	301737360
TraesCS7A01G225200	chr7A	194458587	194459060	TraesCS7B01G194400	chr7B	334301050	334301517	TraesCS7D01G229200	chr7D	189310635	189311111
TraesCS1A01G321600	chr1A	512460435	512462065	TraesCS1B01G334000	chr1B	561255754	561257269	TraesCS1D01G321700	chr1D	415144767	415146432
TraesCS1A01G377900	chr1A	550968140	550969150	TraesCS1B01G398700	chr1B	629937849	629938874	TraesCS1D01G384900	chr1D	458481871	458482911
TraesCS7A01G418800	chr7A	610444062	610446086	TraesCS7B01G319000	chr7B	568673495	568675519	TraesCS7D01G411400	chr7D	530120870	530122900
TraesCS5A01G167100	chr5A	356104622	356105110	TraesCS5B01G164100	chr5B	304125113	304125829	TraesCS5D01G171400	chr5D	268517508	268517996
TraesCS1A01G183300	chr1A	332382634	332384185	TraesCS1B01G191900	chr1B	343347695	343349497	TraesCS1D01G193900	chr1D	269819198	269820726
TraesCS2A01G249800	chr2A	376100420	376108343	TraesCS2B01G271100	chr2B	371159055	371161266	TraesCS2D01G251200	chr2D	299894082	299896137
TraesCS7A01G252600	chr7A	237516955	237517488	TraesCS7B01G138300	chr7B	173866993	173867526	TraesCS7D01G251400	chr7D	224057495	224059786
TraesCS4A01G030800	chr4A	24106097	24106714	TraesCS4B01G275200	chr4B	553338256	553338870	TraesCS4D01G273800	chr4D	443741735	443742355
TraesCS1A01G182600	chr1A	330686956	330688188	TraesCS1B01G198100	chr1B	356281350	356282582	TraesCS1D01G185900	chr1D	256971830	256973074
TraesCS7A01G378900	chr7A	554488106	554489103	TraesCS7B01G280800	chr7B	513768548	513768865	TraesCS7D01G375800	chr7D	486104001	486105880
TraesCS2A01G563500	chr2A	764099966	764108452	TraesCS2B01G622700	chr2B	796800188	796808905	TraesCS2D01G571900	chr2D	638131020	638139662
TraesCS1A01G141100	chr1A	238999968	239002247	TraesCS1B01G157500	chr1B	267877296	267879654	TraesCS1D01G140100	chr1D	192917177	192919500
TraesCS5A01G198400	chr5A	402905342	402907907	TraesCS5B01G197100	chr5B	354782971	354785419	TraesCS5D01G204300	chr5D	309675761	309678300
TraesCS4A01G053100	chr4A	45109035	45110058	TraesCS4B01G251400	chr4B	517618402	517618852	TraesCS4D01G251400	chr4D	419458311	419458761
TraesCS5A01G223500	chr5A	439374449	439377650	TraesCS5B01G222500	chr5B	397513718	397516979	TraesCS5D01G231100	chr5D	338386915	338390117
TraesCS6A01G245600	chr6A	457017787	457020219	TraesCS6B01G278800	chr6B	504157994	504160617	TraesCS6D01G228000	chr6D	319050742	319053099
TraesCS6A01G323500	chr6A	556910170	556910751	TraesCS6B01G354100	chr6B	619861271	619861879	TraesCS6D01G303300	chr6D	411925536	411926117
TraesCS3A01G437800	chr3A	681385823	681389188	TraesCS3B01G471800	chr3B	720252416	720256094	TraesCS3D01G430100	chr3D	544412057	544415605
TraesCS5A01G329000	chr5A	538000555	538000907	TraesCS5B01G329100	chr5B	513323706	513324058	TraesCS5D01G334900	chr5D	424223313	424223644
TraesCS1A01G240200	chr1A	427048484	427049228	TraesCS1B01G252300	chr1B	444936342	444937384	TraesCS1D01G240300	chr1D	330091430	330092384
TraesCS4A01G049100	chr4A	40236833	40237191	TraesCS4B01G255700	chr4B	520419156	520419509	TraesCS4D01G255800	chr4D	424572890	424573769
TraesCS1A01G246500	chr1A	436430258	436435235	TraesCS1B01G257200	chr1B	452739568	452754855	TraesCS1D01G245800	chr1D	337894675	337899080
TraesCS4A01G289500	chr4A	594002643	594004359	TraesCS4B01G025400	chr4B	18091908	18093975	TraesCS4D01G022500	chr4D	9443778	9445575
TraesCS7A01G141900	chr7A	93081844	93082938	TraesCS7B01G044000	chr7B	43753599	43754665	TraesCS7D01G143100	chr7D	91142756	91143821
TraesCS3A01G105700	chr3A	69639127	69642676	TraesCS3B01G124200	chr3B	97734228	97737603	TraesCS3D01G107900	chr3D	61565400	61568943
TraesCS3A01G282000	chr3A	510688468	510688809	TraesCS3B01G315700	chr3B	507298943	507302266	TraesCS3D01G282000	chr3D	390073461	390073805
TraesCS6A01G152200	chr6A	136947273	136948640	TraesCS6B01G180200	chr6B	200315048	200316897	TraesCS6D01G142000	chr6D	111439896	111441893
TraesCS2A01G217600	chr2A	204885252	204887633	TraesCS2B01G243100	chr2B	247389273	247392493	TraesCS2D01G223400	chr2D	190354006	190355075
TraesCS5A01G484800	chr5A	656044681	656045198	TraesCS5B01G498100	chr5B	664980000	664980532	TraesCS5D01G498300	chr5D	528214965	528215513
TraesCS5A01G105200	chr5A	169621459	169624087	TraesCS5B01G108200	chr5B	147157303	147162256	TraesCS5D01G115800	chr5D	135522099	135524612
TraesCS2A01G555200	chr2A	759820517	759822220	TraesCS2B01G588700	chr2B	775337019	775338743	TraesCS2D01G559300	chr2D	631948259	631949671
TraesCS2A01G434900	chr2A	686995531	686996312	TraesCS2B01G458000	chr2B	652576699	652577521	TraesCS2D01G434900	chr2D	545933483	545934687
TraesCS3A01G200600	chr3A	332219515	332219979	TraesCS3B01G226200	chr3B	313808135	313808759	TraesCS3D01G203300	chr3D	252334959	252335423
TraesCS3A01G331100	chr3A	575499552	575500211	TraesCS3B01G361200	chr3B	572750101	572750992	TraesCS3D01G324500	chr3D	437494436	437495031
TraesCS6A01G353100	chr6A	585056959	585057770	TraesCS6B01G385800	chr6B	660455583	660456310	TraesCS6D01G335500	chr6D	436798585	436799478
TraesCS2A01G181200	chr2A	140364554	140366152	TraesCS2B01G207800	chr2B	188469320	188470714	TraesCS2D01G189100	chr2D	132703228	132704640
TraesCS4A01G071700	chr4A	69313926	69315540	TraesCS4B01G227600	chr4B	476265089	476266638	TraesCS4D01G228500	chr4D	388117448	388118176
TraesCS3A01G096900	chr3A	62434194	62435060	TraesCS3B01G112700	chr3B	78851012	78851871	TraesCS3D01G097500	chr3D	49540282	49541139
TraesCS2A01G463200	chr2A	709049138	709049702	TraesCS2B01G484900	chr2B	682138292	682139880	TraesCS2D01G463900	chr2D	569309541	569310183
TraesCS2A01G129200	chr2A	77321272	77321898	TraesCS2B01G151500	chr2B	118311907	118312533	TraesCS2D01G131800	chr2D	76802063	76802689
TraesCS2A01G296900	chr2A	510990052	510990555	TraesCS2B01G313100	chr2B	448578834	448579337	TraesCS2D01G294800	chr2D	377108468	377108971
TraesCS6A01G147100	chr6A	126916360	126917280	TraesCS6B01G175300	chr6B	191200297	191201217	TraesCS6D01G136400	chr6D	104783256	104784176
TraesCS2A01G010000	chr2A	3954639	3955945	TraesCS2B01G012400	chr2B	6253187	6253913	TraesCS2D01G010600	chr2D	5315478	5316126
TraesCS6A01G248200	chr6A	461112196	461113076	TraesCS6B01G276500	chr6B	500238878	500239756	TraesCS6D01G230300	chr6D	323688214	323689091
TraesCS7A01G545300	chr7A	721416318	721417412	TraesCS1B01G378200	chr1B	610378545	610381102	TraesCS2D01G245400	chr2D	280065705	280066444
TraesCS1A01G065800	chr1A	48592864	48594183	TraesCS1B01G084000	chr1B	68085878	68087757	TraesCS1D01G066800	chr1D	48403065	48405006
TraesCS5A01G090200	chr5A	121416263	121420850	TraesCS5B01G096000	chr5B	126605105	126609774	TraesCS5D01G102300	chr5D	115407035	115411142
TraesCS7A01G236100	chr7A	209146768	209148003	TraesCS7B01G134100	chr7B	163478922	163480440	TraesCS7D01G236100	chr7D	199346470	199347693
TraesCS5A01G038700	chr5A	35739592	35739810	TraesCS5B01G040500	chr5B	45030796	45031014	TraesCS5D01G046000	chr5D	45125014	45125232
TraesCS2A01G105400	chr2A	57998060	58000517	TraesCS2B01G122300	chr2B	89551229	89553111	TraesCS2D01G105000	chr2D	56575634	56577570
TraesCS7A01G312300	chr7A	443338867	443339460	TraesCS7B01G212000	chr7B	388159679	388160272	TraesCS7D01G308700	chr7D	391574804	391575397
TraesCS7A01G251500	chr7A	235468561	235469182	TraesCS7B01G139600	chr7B	175998781	175999387	TraesCS7D01G249600	chr7D	220978848	220979475
TraesCS4A01G142400	chr4A	229492559	229493644	TraesCS6B01G333900	chr6B	585957242	585958017	TraesCS6D01G284800	chr6D	392523049	392523806
TraesCS4A01G010200	chr4A	5982879	5983514	TraesCS4B01G294100	chr4B	579459672	579460343	TraesCS4D01G293000	chr4D	463919194	463919886
TraesCS1A01G065900	chr1A	48706632	48707087	TraesCS1B01G084100	chr1B	68244760	68245215	TraesCS1D01G066900	chr1D	48455229	48455684
TraesCS3A01G440600	chr3A	683239399	683241535	TraesCS3B01G474700	chr3B	723499786	723501369	TraesCS3D01G433200	chr3D	546469136	546470726
TraesCS4A01G043100	chr4A	36314073	36314513	TraesCS4B01G263700	chr4B	534721884	534722318	TraesCS4D01G263900	chr4D	434822514	434822954
TraesCS7A01G422600	chr7A	613024578	613026056	TraesCS7B01G323000	chr7B	573791449	573792915	TraesCS7D01G415000	chr7D	533634668	533636140
TraesCS4A01G048800	chr4A	39540942	39542038	TraesCS4B01G256000	chr4B	520890552	520891576	TraesCS4D01G256100	chr4D	425227448	425228698
TraesCS4A01G001900	chr4A	1875481	1876874	TraesCS4B01G303200	chr4B	590862882	590864240	TraesCS4D01G301700	chr4D	469614666	469616163
TraesCS6A01G134000	chr6A	106455233	106456929	TraesCS6B01G162200	chr6B	167029120	167030799	TraesCS6D01G123300	chr6D	88502597	88504281
TraesCS4A01G291100	chr4A	594392621	594393043	TraesCS4B01G023100	chr4B	16877477	16877902	TraesCS4D01G020700	chr4D	8939635	8940036
TraesCS1A01G158200	chr1A	281650088	281650555	TraesCS1B01G174200	chr1B	312919741	312920205	TraesCS1D01G155500	chr1D	218895872	218896339
TraesCS4A01G145500	chr4A	248834105	248835928	TraesCS4B01G124700	chr4B	150735310	150737133	TraesCS4D01G153500	chr4D	195020468	195022291
TraesCS5A01G132400	chr5A	299059498	299062218	TraesCS5B01G132500	chr5B	247061664	247064387	TraesCS5D01G140600	chr5D	224313300	224316020
TraesCS7A01G126900	chr7A	81632449	81634346	TraesCS7B01G026300	chr7B	25587510	25589404	TraesCS7D01G124700	chr7D	78189938	78191874
TraesCS3A01G322400	chr3A	565792895	565797712	TraesCS3B01G344400	chr3B	553728486	553733323	TraesCS3D01G309200	chr3D	423011496	423016317
TraesCS7A01G307300	chr7A	433743186	433744007	TraesCS7B01G207600	chr7B	380079683	380080503	TraesCS7D01G304100	chr7D	385717975	385719054
TraesCS4A01G341200	chr4A	621792794	621793602	TraesCS5B01G533300	chr5B	690170360	690170731	TraesCS5D01G531500	chr5D	547049135	547049950
TraesCS3A01G343100	chr3A	590230585	590235511	TraesCS3B01G375300	chr3B	589543081	589549987	TraesCS3D01G337100	chr3D	448864412	448869250
TraesCS2A01G312000	chr2A	535738913	535739353	TraesCS2B01G328800	chr2B	471435417	471437215	TraesCS2D01G310300	chr2D	398507072	398509455
TraesCS2A01G076200	chr2A	34096546	34097262	TraesCS2B01G090900	chr2B	52339577	52340293	TraesCS2D01G074900	chr2D	32035506	32036497
TraesCS5A01G195800	chr5A	398926185	398926897	TraesCS5B01G187600	chr5B	339535800	339536162	TraesCS5D01G195200	chr5D	298863374	298863745
TraesCS2A01G173400	chr2A	131323616	131324665	TraesCS2B01G199700	chr2B	178167065	178168111	TraesCS2D01G180600	chr2D	125271068	125272114
TraesCS5A01G123900	chr5A	270186992	270190181	TraesCS5B01G123500	chr5B	222375264	222378444	TraesCS5D01G131800	chr5D	209316467	209319246
TraesCS3A01G048000	chr3A	25498863	25500937	TraesCS3B01G034100	chr3B	16213115	16215231	TraesCS3D01G031400	chr3D	11574794	11577549
TraesCS1A01G072600	chr1A	56617876	56618328	TraesCS1B01G091500	chr1B	92872054	92872506	TraesCS1D01G075500	chr1D	57477073	57477525
TraesCS1A01G173000	chr1A	308811132	308811410	TraesCS1B01G191300	chr1B	342122447	342122719	TraesCS1D01G165700	chr1D	236808745	236809298
TraesCS6A01G252000	chr6A	466483416	466483808	TraesCS6B01G273500	chr6B	493984243	493985155	TraesCS6D01G233500	chr6D	327372216	327372914
TraesCS1A01G069900	chr1A	52520096	52520645	TraesCS1B01G088400	chr1B	84562700	84563248	TraesCS1D01G072500	chr1D	52737484	52738023
TraesCS5A01G320200	chr5A	533287241	533287918	TraesCS5B01G320400	chr5B	505786310	505786987	TraesCS5D01G326100	chr5D	418459398	418460072
TraesCS1A01G236200	chr1A	418603211	418603919	TraesCS1B01G247500	chr1B	438058792	438060651	TraesCS1D01G236100	chr1D	325627431	325629460
TraesCS1A01G362800	chr1A	543634294	543635733	TraesCS1B01G380000	chr1B	613020679	613022122	TraesCS1D01G367700	chr1D	447549705	447551649
TraesCS2A01G583900	chr2A	775580376	775581245	TraesCS2B01G602700	chr2B	785036230	785037108	TraesCS2D01G595900	chr2D	649104883	649105752
TraesCS3A01G317600	chr3A	558515572	558516381	TraesCS3B01G348800	chr3B	559109105	559110311	TraesCS3D01G313700	chr3D	427631218	427632033
TraesCS3A01G007600	chr3A	7655706	7656266	TraesCS3B01G006300	chr3B	3307271	3308513	TraesCS3D01G003100	chr3D	1314988	1316327
TraesCS7A01G424800	chr7A	617948845	617949716	TraesCS7B01G325100	chr7B	577372181	577373090	TraesCS7D01G416800	chr7D	535658542	535659456
TraesCS5A01G169900	chr5A	362414767	362415235	TraesCS5B01G166700	chr5B	308922413	308923037	TraesCS5D01G174300	chr5D	273114182	273114855
TraesCS1A01G034500	chr1A	17239142	17243182	TraesCS1B01G050500	chr1B	30723283	30727032	TraesCS1D01G035900	chr1D	16677289	16680801
TraesCS2A01G521500	chr2A	744408663	744409045	TraesCS2B01G550800	chr2B	746680516	746680928	TraesCS2D01G523300	chr2D	612325383	612325787
TraesCS4A01G277900	chr4A	585539981	585541802	TraesCS4B01G035200	chr4B	25812203	25813837	TraesCS4D01G033200	chr4D	15325659	15327480
TraesCS4A01G052500	chr4A	43367964	43369199	TraesCS4B01G251800	chr4B	517954577	517955860	TraesCS4D01G251800	chr4D	420144872	420146137
TraesCS3A01G514200	chr3A	733022259	733022801	TraesCS3B01G582900	chr3B	810935574	810936125	TraesCS3D01G520500	chr3D	602818580	602819298
TraesCS5A01G011400	chr5A	7495127	7495887	TraesCS5B01G009300	chr5B	9302486	9303293	TraesCS5D01G016300	chr5D	9331318	9332298
TraesCS4A01G275000	chr4A	584517620	584517790	TraesCS4B01G038500	chr4B	27788404	27789382	TraesCS4D01G035400	chr4D	15962082	15963129
TraesCS5A01G162200	chr5A	346131446	346132488	TraesCS5B01G159700	chr5B	294123417	294124426	TraesCS5D01G166700	chr5D	260106626	260107638
TraesCS2A01G532700	chr2A	748960949	748961413	TraesCS2B01G562200	chr2B	754661011	754661458	TraesCS2D01G534500	chr2D	618147782	618148302
TraesCS1A01G185200	chr1A	335830902	335831552	TraesCS1B01G193100	chr1B	346168692	346169351	TraesCS1D01G191700	chr1D	267380059	267380712
TraesCS2A01G325200	chr2A	555333222	555336961	TraesCS2B01G356700	chr2B	508957611	508960579	TraesCS2D01G337500	chr2D	430623556	430627037
TraesCS5A01G195500	chr5A	398779381	398783294	TraesCS5B01G187900	chr5B	339923725	339927632	TraesCS5D01G195500	chr5D	298966284	298969917
TraesCS5A01G207600	chr5A	419692592	419693059	TraesCS5B01G205900	chr5B	375178564	375179031	TraesCS5D01G213700	chr5D	322974559	322975026
TraesCS3A01G252600	chr3A	473212751	473213008	TraesCS3B01G284200	chr3B	455064874	455065131	TraesCS3D01G253200	chr3D	354619689	354620006
TraesCS5A01G320700	chr5A	533948457	533949524	TraesCS5B01G321000	chr5B	506514721	506515761	TraesCS5D01G327400	chr5D	420281533	420282573
TraesCS4A01G262200	chr4A	574524909	574526893	TraesCS4B01G052600	chr4B	41551305	41553171	TraesCS4D01G052800	chr4D	29020163	29022046
TraesCS3A01G385700	chr3A	635156795	635158142	TraesCS3B01G417900	chr3B	654656351	654657714	TraesCS3D01G378800	chr3D	495923073	495924388
TraesCS3A01G135700	chr3A	113340907	113342475	TraesCS3B01G153800	chr3B	146181645	146183204	TraesCS3D01G136700	chr3D	95245016	95246578
TraesCS2A01G518000	chr2A	741373075	741373470	TraesCS2B01G546600	chr2B	743695125	743695514	TraesCS2D01G519600	chr2D	609425079	609425471
TraesCS4A01G178000	chr4A	449894478	449896357	TraesCS4B01G138000	chr4B	181697380	181699413	TraesCS4D01G132800	chr4D	119416528	119419854
TraesCS3A01G023700	chr3A	13033679	13035166	TraesCS3B01G021100	chr3B	8812942	8814417	TraesCS3D01G022500	chr3D	7227996	7229615
TraesCS2A01G307000	chr2A	527900259	527901461	TraesCS2B01G323600	chr2B	462882838	462884444	TraesCS2D01G305400	chr2D	391260440	391262131
TraesCS2A01G324700	chr2A	554737352	554740964	TraesCS2B01G357600	chr2B	510588486	510592033	TraesCS2D01G338200	chr2D	431677193	431680920
TraesCS4A01G224300	chr4A	532073805	532075311	TraesCS4B01G091800	chr4B	94950168	94950815	TraesCS4D01G088800	chr4D	64402425	64403508
TraesCS3A01G402700	chr3A	648109643	648109930	TraesCS3B01G436300	chr3B	674666960	674667419	TraesCS3D01G397700	chr3D	512380443	512380871
TraesCS5A01G030700	chr5A	27938077	27938817	TraesCS5B01G030500	chr5B	33756319	33757116	TraesCS5D01G038900	chr5D	40023658	40024155
TraesCS5A01G001400	chr5A	1202144	1202581	TraesCS5B01G002700	chr5B	4059784	4060323	TraesCS5D01G001800	chr5D	2121607	2122255
TraesCS5A01G377300	chr5A	574784912	574785601	TraesCS5B01G380900	chr5B	558686634	558687323	TraesCS5D01G387300	chr5D	456751368	456752057
TraesCS4A01G254200	chr4A	566522605	566526929	TraesCS4B01G060300	chr4B	52259234	52263770	TraesCS4D01G060000	chr4D	36280566	36285560
TraesCS5A01G198300	chr5A	402657642	402657878	TraesCS5B01G197000	chr5B	354715161	354715397	TraesCS5D01G204200	chr5D	309401675	309401911
TraesCS5A01G184600	chr5A	384212740	384213795	TraesCS5B01G182600	chr5B	332434921	332435964	TraesCS5D01G189600	chr5D	291884236	291885297
TraesCS3A01G158800	chr3A	157031960	157033177	TraesCS3B01G189800	chr3B	201888008	201889479	TraesCS3D01G166500	chr3D	138895639	138896850
TraesCS1A01G260700	chr1A	454533592	454534329	TraesCS1B01G271300	chr1B	476920436	476920768	TraesCS1D01G260700	chr1D	355088002	355088465
TraesCS3A01G164100	chr3A	168832753	168832989	TraesCS3B01G202000	chr3B	236151582	236151818	TraesCS3D01G177800	chr3D	159434999	159435235
TraesCS1A01G222600	chr1A	392481479	392482174	TraesCS1B01G235900	chr1B	423111437	423112132	TraesCS1D01G224200	chr1D	312666373	312667068
TraesCS3A01G381400	chr3A	631710140	631711034	TraesCS3B01G414100	chr3B	650841717	650842397	TraesCS3D01G374600	chr3D	488059879	488060814
TraesCS5A01G238200	chr5A	454705362	454705640	TraesCS5B01G236700	chr5B	417805689	417805967	TraesCS5D01G245100	chr5D	353655926	353656204
TraesCS5A01G233400	chr5A	448628473	448630449	TraesCS5B01G231900	chr5B	408972574	408974735	TraesCS5D01G240300	chr5D	348492678	348494925
TraesCS7A01G460700	chr7A	657021996	657022505	TraesCS7B01G361900	chr7B	623948059	623948780	TraesCS7D01G448600	chr7D	568368191	568368910
TraesCS5A01G231800	chr5A	447365552	447367096	TraesCS5B01G230100	chr5B	407123699	407125243	TraesCS5D01G236100	chr5D	344694800	344696344
TraesCS1A01G145900	chr1A	252321626	252322000	TraesCS1B01G164100	chr1B	286610090	286610455	TraesCS1D01G144500	chr1D	199841084	199841452
TraesCS5A01G103400	chr5A	159532964	159534721	TraesCS5B01G107600	chr5B	146364867	146367130	TraesCS5D01G115200	chr5D	134915642	134917819
TraesCS1A01G255600	chr1A	447748104	447748976	TraesCS1B01G266300	chr1B	468257614	468258486	TraesCS1D01G254900	chr1D	347300838	347301707
TraesCS4A01G222500	chr4A	529629746	529631972	TraesCS4B01G094000	chr4B	96636516	96638714	TraesCS4D01G090800	chr4D	65934334	65936539
TraesCS3A01G149200	chr3A	134237719	134239435	TraesCS3B01G176500	chr3B	179369581	179371322	TraesCS3D01G157300	chr3D	125482328	125483973
TraesCS6A01G181700	chr6A	208383858	208384740	TraesCS6B01G210600	chr6B	278151141	278152007	TraesCS6D01G169100	chr6D	155046403	155047239
TraesCS1A01G347800	chr1A	533460900	533462219	TraesCS1B01G362400	chr1B	591227851	591228511	TraesCS1D01G350700	chr1D	436210224	436210965
TraesCS3A01G048500	chr3A	25906151	25908895	TraesCS3B01G050500	chr3B	25273940	25276165	TraesCS3D01G030800	chr3D	11364170	11366432
TraesCS2A01G395200	chr2A	646851854	646852876	TraesCS2B01G413300	chr2B	589036668	589037678	TraesCS2D01G393000	chr2D	501553323	501554420
TraesCS4A01G316700	chr4A	606523492	606525117	TraesCS5B01G562300	chr5B	708238156	708239769	TraesCS5D01G567100	chr5D	565050241	565051869
TraesCS2A01G218500	chr2A	205487501	205490537	TraesCS2B01G243900	chr2B	248095768	248098909	TraesCS2D01G224900	chr2D	192313982	192316545
TraesCS1A01G232200	chr1A	405681961	405682725	TraesCS1B01G245500	chr1B	434644472	434645233	TraesCS1D01G233500	chr1D	322027338	322028165
TraesCS4A01G038000	chr4A	30147334	30149946	TraesCS4B01G267700	chr4B	541363317	541365139	TraesCS4D01G267300	chr4D	437950617	437953429
TraesCS2A01G497500	chr2A	728360099	728360414	TraesCS2B01G525700	chr2B	719797595	719797912	TraesCS2D01G497500	chr2D	593355343	593358350
TraesCS1A01G256000	chr1A	448814720	448815893	TraesCS1B01G266700	chr1B	469537083	469538212	TraesCS1D01G255300	chr1D	348010314	348011491
TraesCS3A01G494600	chr3A	720697149	720698388	TraesCS3B01G556300	chr3B	790370098	790371132	TraesCS3D01G501800	chr3D	590439469	590440503
TraesCS4A01G110700	chr4A	135353644	135354876	TraesCS4B01G193400	chr4B	416440758	416441787	TraesCS4D01G194400	chr4D	337260648	337261678
TraesCS5A01G036100	chr5A	33121005	33122627	TraesCS5B01G036700	chr5B	40980944	40982311	TraesCS5D01G044200	chr5D	43301997	43303340
TraesCS7A01G246600	chr7A	226714261	226716147	TraesCS7B01G144700	chr7B	186870223	186872109	TraesCS7D01G245400	chr7D	214328648	214330543
TraesCS5A01G380000	chr5A	577802938	577803507	TraesCS5B01G383600	chr5B	562417156	562417853	TraesCS5D01G389500	chr5D	458769759	458770567
TraesCS7A01G189700	chr7A	146975765	146977564	TraesCS7B01G094600	chr7B	108482527	108484326	TraesCS7D01G190800	chr7D	146183591	146185390
TraesCS7A01G239600	chr7A	214305638	214306324	TraesCS7B01G135100	chr7B	165102417	165103103	TraesCS7D01G237200	chr7D	200769168	200769854
TraesCS7A01G351000	chr7A	514662083	514662610	TraesCS7B01G231900	chr7B	434840029	434840556	TraesCS7D01G327800	chr7D	418968567	418969094
TraesCS1A01G159200	chr1A	284901828	284905908	TraesCS1B01G175600	chr1B	317183002	317186930	TraesCS1D01G156600	chr1D	220878879	220884042
TraesCS3A01G235200	chr3A	438776037	438777833	TraesCS3B01G264700	chr3B	423538670	423540466	TraesCS3D01G235800	chr3D	326129836	326131632
TraesCS4A01G365000	chr4A	638220812	638222324	TraesCS5B01G508500	chr5B	673679922	673681823	TraesCS5D01G508400	chr5D	533630504	533632528
TraesCS3A01G276900	chr3A	506974604	506978179	TraesCS3B01G311100	chr3B	499639920	499643926	TraesCS3D01G277100	chr3D	384491333	384494660
TraesCS2A01G023200	chr2A	11332076	11334112	TraesCS2B01G033300	chr2B	16038134	16040185	TraesCS2D01G024300	chr2D	10817068	10819128
TraesCS4A01G118300	chr4A	144839872	144840942	TraesCS4B01G186100	chr4B	406039871	406040941	TraesCS4D01G187200	chr4D	325890882	325891946
TraesCS3A01G114800	chr3A	82395742	82396443	TraesCS3B01G134200	chr3B	116150821	116151507	TraesCS3D01G117200	chr3D	70715705	70716442
TraesCS3A01G485100	chr3A	714458228	714459478	TraesCS3B01G532800	chr3B	773246542	773247966	TraesCS3D01G480400	chr3D	579129751	579131037
TraesCS7A01G184200	chr7A	138659464	138661716	TraesCS5B01G461900	chr5B	637387110	637389357	TraesCS5D01G463700	chr5D	507376545	507379169
TraesCS3A01G373000	chr3A	623223182	623223919	TraesCS3B01G405300	chr3B	640667464	640668054	TraesCS3D01G365900	chr3D	480149232	480149828
TraesCS4A01G050400	chr4A	41034137	41035755	TraesCS4B01G254200	chr4B	519495857	519497407	TraesCS4D01G254000	chr4D	422937733	422939283
TraesCS1A01G427600	chr1A	581871320	581873348	TraesCS1B01G462500	chr1B	674811445	674813897	TraesCS1D01G437300	chr1D	484556092	484558597
TraesCS2A01G179600	chr2A	138163022	138164581	TraesCS2B01G206800	chr2B	185797238	185798788	TraesCS2D01G188200	chr2D	131453534	131455093
TraesCS6A01G417300	chr6A	615771928	615778014	TraesCS6B01G472100	chr6B	719858752	719863602	TraesCS6D01G402600	chr6D	470961431	470967108
TraesCS1A01G218300	chr1A	386869967	386870902	TraesCS1B01G231800	chr1B	416775929	416777105	TraesCS1D01G219900	chr1D	307700412	307701401
TraesCS2A01G252200	chr2A	383603421	383605211	TraesCS2B01G272000	chr2B	373487380	373489173	TraesCS2D01G252900	chr2D	304970428	304972218
TraesCS3A01G432400	chr3A	673476271	673477809	TraesCS3B01G468300	chr3B	712753839	712754966	TraesCS3D01G425600	chr3D	537939919	537941342
TraesCS6A01G027900	chr6A	14301738	14303192	TraesCS6B01G039500	chr6B	23658461	23659906	TraesCS6D01G031100	chr6D	13060151	13061596
TraesCS5A01G147400	chr5A	325184241	325184588	TraesCS5B01G146000	chr5B	273458906	273459346	TraesCS5D01G145200	chr5D	231788218	231788670
TraesCS2A01G330300	chr2A	562681363	562682118	TraesCS2B01G351900	chr2B	500837620	500838387	TraesCS2D01G332400	chr2D	425493600	425494605
TraesCS2A01G058600	chr2A	24529691	24530066	TraesCS2B01G070800	chr2B	37432270	37432633	TraesCS2D01G057800	chr2D	22961077	22962191
TraesCS5A01G079600	chr5A	99019676	99023756	TraesCS5B01G086300	chr5B	109770274	109773005	TraesCS5D01G092600	chr5D	101450142	101452828
TraesCS3A01G254600	chr3A	476564123	476564894	TraesCS3B01G286600	chr3B	458398889	458399630	TraesCS3D01G255500	chr3D	357147150	357147922
TraesCS3A01G402900	chr3A	648188352	648189010	TraesCS3B01G436400	chr3B	674677845	674678234	TraesCS3D01G397800	chr3D	512505372	512505761
TraesCS3A01G099400	chr3A	64278991	64282485	TraesCS3B01G115800	chr3B	82623078	82626563	TraesCS3D01G099700	chr3D	51679989	51683480
TraesCS3A01G215300	chr3A	392799671	392802124	TraesCS3B01G245300	chr3B	389260326	389262608	TraesCS3D01G217300	chr3D	295140967	295143426
TraesCS3A01G123700	chr3A	99994397	99996187	TraesCS3B01G144100	chr3B	132655700	132657524	TraesCS3D01G125300	chr3D	83861980	83863803
TraesCS5A01G505500	chr5A	670818823	670823338	TraesCS4B01G335800	chr4B	627519097	627521586	TraesCS4D01G331300	chr4D	489186407	489188791
TraesCS6A01G302500	chr6A	535990060	535991654	TraesCS6B01G331700	chr6B	583051006	583052340	TraesCS6D01G282000	chr6D	389597287	389598466
TraesCS7A01G279000	chr7A	295213362	295219310	TraesCS7B01G181200	chr7B	272743193	272749110	TraesCS7D01G278800	chr7D	268837445	268843325
TraesCS4A01G067100	chr4A	64569912	64571087	TraesCS4B01G244700	chr4B	506325015	506326202	TraesCS4D01G244700	chr4D	409477429	409478616
TraesCS3A01G287800	chr3A	516119133	516120206	TraesCS3B01G322500	chr3B	521789434	521790765	TraesCS3D01G287600	chr3D	396434164	396435507
TraesCS3A01G524900	chr3A	739399439	739400971	TraesCS3B01G592200	chr3B	816314301	816315863	TraesCS3D01G530100	chr3D	607011615	607013183
TraesCS4A01G299000	chr4A	597724268	597725956	TraesCS4B01G014400	chr4B	10517028	10518689	TraesCS4D01G012600	chr4D	5812181	5813874
TraesCS3A01G175900	chr3A	196196054	196199813	TraesCS3B01G205600	chr3B	240273906	240279522	TraesCS3D01G181600	chr3D	164321628	164325463
TraesCS6A01G123700	chr6A	97801238	97808253	TraesCS6B01G151800	chr6B	155752045	155757658	TraesCS6D01G113800	chr6D	81222187	81228594
TraesCS2A01G472500	chr2A	714030047	714031170	TraesCS2B01G495200	chr2B	692111398	692112509	TraesCS2D01G472100	chr2D	575828288	575829425
TraesCS1A01G343600	chr1A	532086502	532086741	TraesCS3B01G188300	chr3B	201543013	201543252	TraesCS2D01G244000	chr2D	272808515	272808754
TraesCS2A01G572500	chr2A	768626209	768627573	TraesCS2B01G615100	chr2B	793349131	793350311	TraesCS2D01G583700	chr2D	643771256	643776377
TraesCS4A01G299600	chr4A	597886889	597888409	TraesCS4B01G014000	chr4B	9946124	9947797	TraesCS4D01G011900	chr4D	5660958	5662472
TraesCS5A01G395800	chr5A	590849834	590850703	TraesCS5B01G400600	chr5B	577523807	577524749	TraesCS5D01G405100	chr5D	470048361	470048999
TraesCS3A01G065000	chr3A	38371416	38371898	TraesCS3B01G078200	chr3B	49426638	49427156	TraesCS3D01G065700	chr3D	28991476	28991997
TraesCS7A01G087100	chr7A	51355129	51356748	TraesCS6B01G109700	chr6B	91203479	91204594	TraesCS7D01G081600	chr7D	48400067	48401582
TraesCS7A01G443500	chr7A	637948557	637949522	TraesCS7B01G342300	chr7B	597310866	597311798	TraesCS7D01G432700	chr7D	552285238	552286174
TraesCS7A01G328400	chr7A	477234157	477236762	TraesCS7B01G229000	chr7B	429189445	429195105	TraesCS7D01G325100	chr7D	415432541	415438165
TraesCS3A01G460600	chr3A	696641437	696642378	TraesCS3B01G501700	chr3B	745544703	745545662	TraesCS3D01G454100	chr3D	560854586	560855653
TraesCS3A01G037100	chr3A	20131204	20134974	TraesCS3B01G046800	chr3B	23781849	23787087	TraesCS3D01G042600	chr3D	16315494	16319453
TraesCS5A01G503900	chr5A	669584536	669585165	TraesCS4B01G332800	chr4B	623226791	623227457	TraesCS4D01G329500	chr4D	487654746	487655387
TraesCS7A01G128400	chr7A	82218780	82226523	TraesCS7B01G028300	chr7B	26771324	26777296	TraesCS7D01G127200	chr7D	79559344	79566941
TraesCS5A01G130700	chr5A	294241060	294248558	TraesCS5B01G130600	chr5B	243127872	243134976	TraesCS5D01G138200	chr5D	220186684	220188580
TraesCS5A01G250100	chr5A	465539300	465547048	TraesCS5B01G248100	chr5B	430466119	430471979	TraesCS5D01G257700	chr5D	364394414	364400488
TraesCS2A01G191300	chr2A	158176405	158177090	TraesCS2B01G215400	chr2B	200690011	200690854	TraesCS2D01G196400	chr2D	143117199	143117931
TraesCS1A01G013200	chr1A	7315158	7325463	TraesCS1B01G012300	chr1B	6022892	6026007	TraesCS1D01G011300	chr1D	6226446	6240905
TraesCS1A01G313400	chr1A	505277641	505278816	TraesCS1B01G325200	chr1B	551027692	551028867	TraesCS1D01G313900	chr1D	409058292	409064532
TraesCS5A01G063500	chr5A	68941732	68943070	TraesCS5B01G068900	chr5B	78705691	78707089	TraesCS5D01G074700	chr5D	73800470	73801857
TraesCS2A01G428000	chr2A	680507197	680512730	TraesCS2B01G448400	chr2B	641097167	641102512	TraesCS2D01G426000	chr2D	538276208	538281703
TraesCS7A01G336700	chr7A	492780632	492782114	TraesCS7B01G248300	chr7B	458611311	458612857	TraesCS7D01G344400	chr7D	441981211	441982446
TraesCS4A01G128500	chr4A	165411221	165413517	TraesCS4B01G176300	chr4B	386491571	386491918	TraesCS4D01G178100	chr4D	309627841	309628667
TraesCS5A01G158700	chr5A	338558328	338558971	TraesCS5B01G156600	chr5B	289144660	289145297	TraesCS5D01G163800	chr5D	255474942	255475558
TraesCS7A01G338400	chr7A	495537393	495538127	TraesCS7B01G249600	chr7B	461203841	461204782	TraesCS7D01G345600	chr7D	444349496	444350917
TraesCS5A01G199800	chr5A	404555508	404555747	TraesCS5B01G198100	chr5B	357132279	357132856	TraesCS5D01G205400	chr5D	311353534	311354158
TraesCS3A01G209600	chr3A	374318152	374319375	TraesCS3B01G239600	chr3B	377912089	377913312	TraesCS3D01G212500	chr3D	285729476	285730699
TraesCS7A01G174000	chr7A	128048742	128051213	TraesCS7B01G079100	chr7B	89204225	89206687	TraesCS7D01G175000	chr7D	127289838	127292297
TraesCS5A01G459500	chr5A	640178379	640179074	TraesCS5B01G469300	chr5B	642878851	642879551	TraesCS5D01G470600	chr5D	511906497	511907146
TraesCS2A01G525400	chr2A	745663452	745668875	TraesCS2B01G555300	chr2B	750010321	750013214	TraesCS2D01G528300	chr2D	615714809	615718692
TraesCS5A01G215600	chr5A	431891137	431894926	TraesCS5B01G214100	chr5B	386838281	386841658	TraesCS5D01G223400	chr5D	331256259	331259881
TraesCS4A01G214000	chr4A	512024465	512028065	TraesCS4B01G102300	chr4B	108354083	108356525	TraesCS4D01G099000	chr4D	75786691	75788752
TraesCS6A01G214600	chr6A	393542146	393543987	TraesCS6B01G244700	chr6B	436806006	436807841	TraesCS6D01G197400	chr6D	274345072	274346913
TraesCS3A01G325100	chr3A	569639648	569640855	TraesCS3B01G354000	chr3B	564341493	564342689	TraesCS3D01G318500	chr3D	432140159	432141355
TraesCS7A01G253400	chr7A	238877863	238881817	TraesCS7B01G149700	chr7B	198622208	198625516	TraesCS7D01G252000	chr7D	226703173	226707707
TraesCS3A01G313100	chr3A	552640698	552641681	TraesCS3B01G158800	chr3B	154195711	154196748	TraesCS3D01G141200	chr3D	103621372	103622106
TraesCS2A01G053500	chr2A	21531909	21534385	TraesCS2B01G067400	chr2B	34062772	34065218	TraesCS6D01G140200	chr6D	109894875	109897320
TraesCS1A01G288200	chr1A	485340616	485343945	TraesCS1B01G297600	chr1B	517904902	517908004	TraesCS1D01G287200	chr1D	385618644	385621132
TraesCS7A01G456600	chr7A	652507381	652508631	TraesCS7B01G357300	chr7B	617827937	617828980	TraesCS7D01G445300	chr7D	566191886	566193118
TraesCS1A01G356000	chr1A	539316068	539316714	TraesCS1B01G365400	chr1B	596307986	596308654	TraesCS1D01G354300	chr1D	439506705	439507360
TraesCS6A01G122700	chr6A	96440501	96446281	TraesCS6B01G150900	chr6B	152079399	152087425	TraesCS6D01G112900	chr6D	79717064	79722794
TraesCS3A01G332300	chr3A	576691225	576693396	TraesCS3B01G362100	chr3B	573982646	573984885	TraesCS3D01G325800	chr3D	438443315	438445467
TraesCS3A01G135200	chr3A	112944158	112945281	TraesCS3B01G169000	chr3B	169437435	169438503	TraesCS3D01G151200	chr3D	116028625	116030090
TraesCS3A01G182100	chr3A	211188416	211188997	TraesCS3B01G212200	chr3B	251782079	251783007	TraesCS3D01G186800	chr3D	173394616	173395197
TraesCS5A01G418600	chr5A	606526205	606526979	TraesCS5B01G421100	chr5B	596904204	596904972	TraesCS5D01G427000	chr5D	485294483	485295091
TraesCS7A01G205300	chr7A	167273269	167280317	TraesCS7B01G112700	chr7B	129654520	129662393	TraesCS7D01G208200	chr7D	165728189	165735316
TraesCS4A01G042100	chr4A	35567043	35568717	TraesCS4B01G262900	chr4B	532719136	532720813	TraesCS4D01G263000	chr4D	434145865	434147547
TraesCS7A01G235800	chr7A	208126687	208128819	TraesCS7B01G133700	chr7B	162572454	162588798	TraesCS7D01G235800	chr7D	198714503	198716633
TraesCS7A01G257000	chr7A	246254499	246259053	TraesCS7B01G153200	chr7B	203853127	203857291	TraesCS7D01G257400	chr7D	232817872	232821961
TraesCS7A01G391700	chr7A	567587365	567588360	TraesCS7B01G293600	chr7B	530383419	530384701	TraesCS7D01G387300	chr7D	501099789	501101673
TraesCS2A01G182700	chr2A	142308162	142316667	TraesCS2B01G209200	chr2B	190968689	190971867	TraesCS2D01G190500	chr2D	134464067	134474152
TraesCS3A01G094600	chr3A	60447057	60452067	TraesCS3B01G110100	chr3B	75972378	75978144	TraesCS3D01G094800	chr3D	48269247	48273793
TraesCS4A01G055100	chr4A	46147357	46148799	TraesCS4B01G249500	chr4B	515069968	515071682	TraesCS4D01G249900	chr4D	418774144	418775607
TraesCS5A01G379800	chr5A	577708317	577709443	TraesCS5B01G383400	chr5B	562225657	562226901	TraesCS5D01G389300	chr5D	458679971	458681063
TraesCS4A01G189400	chr4A	468214233	468214691	TraesCS4B01G128900	chr4B	168577746	168578216	TraesCS4D01G123500	chr4D	108045058	108045522
TraesCS5A01G208800	chr5A	422052618	422053823	TraesCS5B01G207100	chr5B	375948253	375949466	TraesCS5D01G215100	chr5D	324476308	324477477
TraesCS1A01G278200	chr1A	474197854	474201163	TraesCS1B01G287100	chr1B	499204713	499207865	TraesCS1D01G277300	chr1D	374397247	374400414
TraesCS1A01G261500	chr1A	456231705	456232286	TraesCS1B01G272300	chr1B	478481227	478481805	TraesCS1D01G261500	chr1D	355507872	355508453
TraesCS4A01G179000	chr4A	452343153	452344792	TraesCS4B01G139200	chr4B	183603445	183604944	TraesCS4D01G133900	chr4D	120865512	120867150
TraesCS7A01G412000	chr7A	602986637	602988333	TraesCS7B01G311200	chr7B	556606971	556608686	TraesCS7D01G405200	chr7D	522809358	522811562
TraesCS3A01G181900	chr3A	210259605	210261047	TraesCS3B01G211700	chr3B	250817962	250819389	TraesCS3D01G186500	chr3D	172381778	172383220
TraesCS4A01G258600	chr4A	571212794	571214353	TraesCS4B01G055900	chr4B	44951355	44952939	TraesCS4D01G056100	chr4D	31435677	31437304
TraesCS5A01G287300	chr5A	495308945	495313073	TraesCS5B01G286600	chr5B	472739022	472743368	TraesCS5D01G294800	chr5D	391976661	391980908
TraesCS3A01G374100	chr3A	623817878	623818720	TraesCS3B01G406300	chr3B	641983174	641984004	TraesCS3D01G366800	chr3D	481065327	481066160
TraesCS1A01G377800	chr1A	550893249	550895165	TraesCS1B01G398200	chr1B	629262795	629264294	TraesCS1D01G384800	chr1D	458435756	458437904
TraesCS4A01G214300	chr4A	512538021	512539064	TraesCS4B01G101700	chr4B	107457493	107458572	TraesCS4D01G098300	chr4D	75051776	75052855
TraesCS7A01G174800	chr7A	128512832	128514235	TraesCS7B01G079600	chr7B	89661849	89663252	TraesCS7D01G176100	chr7D	127768704	127770113
TraesCS1A01G332300	chr1A	520793166	520793934	TraesCS1B01G345900	chr1B	574267703	574268089	TraesCS1D01G334900	chr1D	424991588	424992356
TraesCS2A01G491200	chr2A	724361172	724361510	TraesCS2B01G519400	chr2B	714467126	714467916	TraesCS2D01G491500	chr2D	590035905	590036276
TraesCS4A01G208700	chr4A	501961857	501966950	TraesCS4B01G112300	chr4B	126322481	126328008	TraesCS4D01G109800	chr4D	89422348	89427287
TraesCS4A01G124400	chr4A	157557526	157559580	TraesCS4B01G179900	chr4B	394383915	394388965	TraesCS4D01G181500	chr4D	317200908	317202851
TraesCS3A01G402400	chr3A	648017306	648018790	TraesCS3B01G435800	chr3B	674396563	674398005	TraesCS3D01G397400	chr3D	512222949	512224487
TraesCS2A01G000800	chr2A	473496	474573	TraesCS2B01G023300	chr2B	10868044	10869126	TraesCS2D01G000700	chr2D	370037	371169
TraesCS5A01G420300	chr5A	606902184	606905132	TraesCS5B01G422100	chr5B	597227761	597230708	TraesCS5D01G428500	chr5D	486172298	486175630
TraesCS1A01G334000	chr1A	521673804	521675154	TraesCS1B01G347300	chr1B	576223286	576224775	TraesCS1D01G336500	chr1D	426615967	426617312
TraesCS1A01G163000	chr1A	292745254	292746177	TraesCS1B01G179300	chr1B	325297290	325298210	TraesCS1D01G159500	chr1D	225431739	225432653
TraesCS5A01G460600	chr5A	640938861	640943355	TraesCS5B01G470400	chr5B	643666207	643670390	TraesCS5D01G472300	chr5D	512768318	512773029
TraesCS2A01G303100	chr2A	520298501	520300810	TraesCS2B01G319700	chr2B	456017181	456019496	TraesCS2D01G301700	chr2D	385159750	385162065
TraesCS3A01G001500	chr3A	1028539	1031377	TraesCS3B01G000400	chr3B	334583	337431	TraesCS3D01G010000	chr3D	3546984	3549675
TraesCS4A01G271100	chr4A	582507114	582510391	TraesCS4B01G043000	chr4B	30837210	30840295	TraesCS4D01G040300	chr4D	18723953	18726515
TraesCS7A01G176700	chr7A	130090446	130092153	TraesCS7B01G081700	chr7B	92062367	92063611	TraesCS7D01G178000	chr7D	131268738	131269964
TraesCS5A01G426400	chr5A	611554607	611562012	TraesCS5B01G428300	chr5B	604056242	604062663	TraesCS5D01G434400	chr5D	489896890	489903368
TraesCS5A01G497500	chr5A	664554826	664555243	TraesCS4B01G325200	chr4B	615834623	615835040	TraesCS4D01G322100	chr4D	484293846	484294254
TraesCS3A01G418500	chr3A	660238861	660240420	TraesCS3B01G453700	chr3B	694326539	694328098	TraesCS3D01G414000	chr3D	526050860	526052419
TraesCS4A01G316200	chr4A	606344404	606347550	TraesCS5B01G563300	chr5B	708961284	708962669	TraesCS5D01G566500	chr5D	564834402	564835825
TraesCS5A01G496100	chr5A	663712627	663715365	TraesCS4B01G323600	chr4B	614056366	614066366	TraesCS4D01G320400	chr4D	483601048	483605102
TraesCS4A01G130200	chr4A	170708415	170710951	TraesCS4B01G174400	chr4B	382692000	382694505	TraesCS4D01G176400	chr4D	306795400	306797969
TraesCS1A01G119800	chr1A	132133917	132135498	TraesCS1B01G139200	chr1B	182197868	182199309	TraesCS1D01G120700	chr1D	119404037	119405615
TraesCS7A01G167000	chr7A	122207455	122208180	TraesCS7B01G071600	chr7B	79051232	79051954	TraesCS7D01G167600	chr7D	117791926	117792648
TraesCS2A01G036500	chr2A	15622326	15626019	TraesCS2B01G049600	chr2B	24673971	24677519	TraesCS2D01G035600	chr2D	13580894	13584510
TraesCS3A01G488700	chr3A	716523530	716524108	TraesCS3B01G536600	chr3B	776534286	776534879	TraesCS3D01G484600	chr3D	581548398	581548985
TraesCS4A01G404600	chr4A	678132834	678133901	TraesCS4B01G304400	chr4B	592672972	592674039	TraesCS4D01G302600	chr4D	470261246	470262717
TraesCS4A01G064800	chr4A	61615560	61618037	TraesCS4B01G242200	chr4B	500868365	500870839	TraesCS4D01G241800	chr4D	404110938	404113418
TraesCS2A01G276900	chr2A	457936584	457939070	TraesCS2B01G294700	chr2B	411496696	411498882	TraesCS2D01G276200	chr2D	345832048	345834234
TraesCS5A01G271500	chr5A	481900792	481904262	TraesCS5B01G271800	chr5B	457131563	457134495	TraesCS5D01G279100	chr5D	381032860	381036909
TraesCS5A01G354100	chr5A	556745872	556751670	TraesCS5B01G356500	chr5B	536233600	536241877	TraesCS5D01G361200	chr5D	440730401	440736451
TraesCS1A01G187800	chr1A	338833140	338836388	TraesCS1B01G195600	chr1B	350791954	350795268	TraesCS1D01G188800	chr1D	261222093	261225179
TraesCS4A01G269900	chr4A	581331452	581336479	TraesCS4B01G044200	chr4B	32167571	32172155	TraesCS4D01G041700	chr4D	19546735	19551764
TraesCS4A01G007900	chr4A	4843703	4844815	TraesCS4B01G297000	chr4B	582559039	582560767	TraesCS4D01G295900	chr4D	465605585	465606725
TraesCS7A01G270000	chr7A	275971941	275973579	TraesCS7B01G168200	chr7B	234912943	234914373	TraesCS7D01G270500	chr7D	256219076	256220499
TraesCS4A01G262100	chr4A	574389413	574392229	TraesCS4B01G052800	chr4B	41701224	41703854	TraesCS4D01G053000	chr4D	29169522	29172528
TraesCS3A01G328500	chr3A	574009476	574010054	TraesCS3B01G358600	chr3B	571296261	571296857	TraesCS3D01G322100	chr3D	435291146	435291745
TraesCS5A01G425000	chr5A	610231059	610231931	TraesCS5B01G427000	chr5B	602843938	602845080	TraesCS5D01G433400	chr5D	489188483	489189301
TraesCS6A01G315600	chr6A	552207978	552209195	TraesCS6B01G346000	chr6B	609854033	609855241	TraesCS6D01G294800	chr6D	405649696	405651362
TraesCS6A01G297000	chr6A	530279152	530279976	TraesCS6B01G326800	chr6B	576361978	576362805	TraesCS6D01G277200	chr6D	385955782	385956606
TraesCS2A01G593100	chr2A	779845751	779847075	TraesCS2B01G591200	chr2B	776805758	776806709	TraesCS2D01G561600	chr2D	633835192	633836358
TraesCS2A01G303800	chr2A	520989818	520993253	TraesCS2B01G320400	chr2B	456340595	456344866	TraesCS2D01G302300	chr2D	385385937	385391302
TraesCS3A01G164300	chr3A	169226560	169226925	TraesCS3B01G201700	chr3B	235919325	235919699	TraesCS3D01G177100	chr3D	158458046	158458833
TraesCS5A01G093400	chr5A	129718429	129720385	TraesCS5B01G099500	chr5B	132538192	132539868	TraesCS5D01G105700	chr5D	119610366	119612358
TraesCS3A01G283700	chr3A	512303416	512304828	TraesCS3B01G317400	chr3B	511066408	511067734	TraesCS3D01G283600	chr3D	392041173	392041466
TraesCS2A01G300700	chr2A	516200595	516201831	TraesCS2B01G316900	chr2B	452395894	452396687	TraesCS2D01G299400	chr2D	381717421	381718257
TraesCS3A01G219800	chr3A	405500691	405504613	TraesCS3B01G250200	chr3B	399504036	399507924	TraesCS3D01G232800	chr3D	320634779	320638846
TraesCS5A01G340800	chr5A	547325976	547326794	TraesCS5B01G339300	chr5B	523216585	523217394	TraesCS5D01G346000	chr5D	432507822	432508964
TraesCS2A01G131600	chr2A	79167170	79169365	TraesCS2B01G154000	chr2B	122007750	122009954	TraesCS2D01G133700	chr2D	78709480	78711684
TraesCS6A01G360900	chr6A	591728256	591729547	TraesCS6B01G393700	chr6B	668772533	668773867	TraesCS6D01G344400	chr6D	444132207	444133609
TraesCS5A01G236400	chr5A	451885223	451889732	TraesCS5B01G234700	chr5B	412686112	412690306	TraesCS5D01G243400	chr5D	351477792	351481824
TraesCS2A01G118200	chr2A	68866158	68867069	TraesCS2B01G138300	chr2B	105477534	105478669	TraesCS2D01G116800	chr2D	65700755	65701633
TraesCS2A01G179700	chr2A	138166303	138169810	TraesCS2B01G206900	chr2B	185800522	185804102	TraesCS2D01G188300	chr2D	131456699	131459174
TraesCS7A01G286200	chr7A	333103555	333107707	TraesCS7B01G183600	chr7B	290957197	290961402	TraesCS7D01G289200	chr7D	329803970	329808272
TraesCS6A01G227000	chr6A	427447522	427447905	TraesCS6B01G254700	chr6B	457877615	457877995	TraesCS6D01G208000	chr6D	293319906	293320310
TraesCS7A01G276700	chr7A	289160482	289161207	TraesCS7B01G174400	chr7B	245211312	245212061	TraesCS7D01G276700	chr7D	265004288	265005033
TraesCS3A01G376800	chr3A	625533100	625533637	TraesCS3B01G409300	chr3B	644910390	644910924	TraesCS3D01G369800	chr3D	482595965	482596499
TraesCS5A01G357800	chr5A	559746729	559748626	TraesCS5B01G360400	chr5B	539935897	539937767	TraesCS5D01G366900	chr5D	443504541	443506443
TraesCS5A01G248300	chr5A	462155059	462156349	TraesCS5B01G246000	chr5B	427248223	427249287	TraesCS5D01G255200	chr5D	361650154	361651221
TraesCS6A01G352500	chr6A	584954642	584954989	TraesCS6B01G385300	chr6B	660251962	660252312	TraesCS6D01G335200	chr6D	436762608	436762952
TraesCS1A01G232600	chr1A	406142993	406143676	TraesCS1B01G245800	chr1B	435042705	435043555	TraesCS1D01G233900	chr1D	322262437	322263392
TraesCS5A01G191900	chr5A	395851725	395852816	TraesCS5B01G191200	chr5B	344942839	344945149	TraesCS5D01G199000	chr5D	301994711	301996480
TraesCS6A01G155100	chr6A	143752524	143752766	TraesCS6B01G183100	chr6B	204660850	204661092	TraesCS6D01G145000	chr6D	115330809	115331051
TraesCS2A01G519400	chr2A	742696728	742698563	TraesCS2B01G547400	chr2B	744120569	744122969	TraesCS2D01G520700	chr2D	609757443	609759452
TraesCS1A01G417900	chr1A	575590443	575593040	TraesCS1B01G448000	chr1B	667487816	667490349	TraesCS1D01G425500	chr1D	479224111	479226549
TraesCS3A01G261600	chr3A	484634127	484634414	TraesCS3B01G294800	chr3B	473691569	473691859	TraesCS3D01G261600	chr3D	363593703	363593990
TraesCS4A01G225900	chr4A	534160530	534161546	TraesCS4B01G090400	chr4B	92556447	92557572	TraesCS4D01G087500	chr4D	62743918	62746003
TraesCS6A01G043100	chr6A	22642384	22644580	TraesCS6B01G059100	chr6B	39061970	39064191	TraesCS6D01G049900	chr6D	24198259	24200495
TraesCS7A01G206400	chr7A	169020509	169025189	TraesCS7B01G113600	chr7B	131942457	131946683	TraesCS7D01G209200	chr7D	167527393	167530656
TraesCS7A01G363100	chr7A	537662528	537663805	TraesCS7B01G264800	chr7B	485429696	485431204	TraesCS7D01G359900	chr7D	462280904	462282196
TraesCS3A01G132900	chr3A	109871957	109884602	TraesCS3B01G166700	chr3B	166707900	166708993	TraesCS3D01G149200	chr3D	114086383	114087466
TraesCS4A01G267600	chr4A	579860024	579863556	TraesCS4B01G046800	chr4B	34027359	34031335	TraesCS4D01G046600	chr4D	22022016	22025651
TraesCS3A01G103100	chr3A	66907856	66908635	TraesCS3B01G120700	chr3B	90858264	90859049	TraesCS3D01G105500	chr3D	58080690	58081472
TraesCS7A01G120200	chr7A	77429632	77431452	TraesCS7B01G018500	chr7B	15587323	15589139	TraesCS7D01G117900	chr7D	72950115	72951978
TraesCS4A01G135400	chr4A	186689524	186691164	TraesCS4B01G169800	chr4B	370915184	370916809	TraesCS4D01G171900	chr4D	298900506	298902125
TraesCS7A01G117800	chr7A	76188166	76189185	TraesCS7B01G014900	chr7B	12179425	12180441	TraesCS7D01G113400	chr7D	69643004	69644026
TraesCS2A01G334300	chr2A	568286867	568288515	TraesCS2B01G347500	chr2B	494266475	494268119	TraesCS2D01G328500	chr2D	421795786	421797596
TraesCS3A01G415100	chr3A	658596531	658597727	TraesCS3B01G450200	chr3B	690717953	690719143	TraesCS3D01G410200	chr3D	523633565	523635129
TraesCS4A01G021900	chr4A	15759518	15760621	TraesCS4B01G281500	chr4B	564652328	564653674	TraesCS4D01G280200	chr4D	451276308	451277391
TraesCS1A01G213700	chr1A	377002820	377005882	TraesCS1B01G227300	chr1B	408615770	408620050	TraesCS1D01G216500	chr1D	302349108	302352162
TraesCS1A01G215100	chr1A	380262926	380264121	TraesCS1B01G228600	chr1B	409837251	409838360	TraesCS1D01G217700	chr1D	302925837	302927062
TraesCS2A01G382000	chr2A	625288618	625292807	TraesCS2B01G399300	chr2B	567068570	567072476	TraesCS2D01G378500	chr2D	482800905	482804953
TraesCS5A01G064400	chr5A	69842212	69848155	TraesCS5B01G068300	chr5B	77714656	77720557	TraesCS5D01G075200	chr5D	74459176	74464774
TraesCS4A01G079700	chr4A	81799445	81801779	TraesCS4B01G224300	chr4B	469033678	469035778	TraesCS4D01G224900	chr4D	381887394	381889449
TraesCS5A01G068400	chr5A	76742348	76742842	TraesCS5B01G074800	chr5B	89029780	89030497	TraesCS5D01G080400	chr5D	80360209	80361044
TraesCS2A01G497800	chr2A	728414217	728414751	TraesCS2B01G526000	chr2B	719980024	719980557	TraesCS2D01G497900	chr2D	593517694	593518249
TraesCS3A01G217400	chr3A	396610382	396611275	TraesCS3B01G247700	chr3B	394087995	394088882	TraesCS3D01G219400	chr3D	298583647	298584549
TraesCS5A01G178400	chr5A	376097237	376105030	TraesCS5B01G176100	chr5B	322140632	322151368	TraesCS5D01G182900	chr5D	284180585	284189117
TraesCS2A01G058000	chr2A	24312753	24314021	TraesCS2B01G073000	chr2B	39179171	39180447	TraesCS2D01G056700	chr2D	22514954	22516267
TraesCS6A01G252400	chr6A	466696380	466706620	TraesCS6B01G272400	chr6B	491950062	491956269	TraesCS6D01G233900	chr6D	327725707	327729675
TraesCS5A01G090100	chr5A	121409306	121414870	TraesCS5B01G095900	chr5B	126596019	126603537	TraesCS5D01G102200	chr5D	115399028	115404924
TraesCS3A01G106400	chr3A	70713611	70714775	TraesCS3B01G125000	chr3B	99129938	99131019	TraesCS3D01G108400	chr3D	61687770	61688861
TraesCS3A01G172300	chr3A	187247720	187248953	TraesCS3B01G203100	chr3B	237331856	237332932	TraesCS3D01G178800	chr3D	160698398	160699294
TraesCS3A01G432200	chr3A	673445240	673448647	TraesCS3B01G468200	chr3B	712569989	712573393	TraesCS3D01G425500	chr3D	537915092	537918496
TraesCS2A01G207800	chr2A	187950100	187951559	TraesCS2B01G234400	chr2B	233265761	233267205	TraesCS2D01G214600	chr2D	176160851	176162261
TraesCS2A01G304000	chr2A	522487896	522489338	TraesCS2B01G320700	chr2B	457335783	457337243	TraesCS2D01G302600	chr2D	386480154	386481608
TraesCS4A01G004500	chr4A	3079594	3083344	TraesCS4B01G300500	chr4B	586899155	586903037	TraesCS4D01G299300	chr4D	468359508	468363546
TraesCS2A01G450500	chr2A	699911729	699913121	TraesCS2B01G472100	chr2B	668569395	668571005	TraesCS2D01G450100	chr2D	559394745	559396200
TraesCS2A01G128200	chr2A	75655128	75656537	TraesCS2B01G150300	chr2B	116846679	116848112	TraesCS2D01G130700	chr2D	75759416	75760807
TraesCS4A01G254300	chr4A	566527387	566529939	TraesCS4B01G060200	chr4B	52256246	52258774	TraesCS4D01G059900	chr4D	36277932	36280458
TraesCS2A01G392600	chr2A	642717939	642718618	TraesCS2B01G410800	chr2B	584465809	584466491	TraesCS2D01G390700	chr2D	498093792	498094475
TraesCS7A01G160200	chr7A	116124181	116124807	TraesCS7B01G065100	chr7B	70520462	70521217	TraesCS7D01G160900	chr7D	111058488	111059409
TraesCS4A01G066500	chr4A	63814120	63814488	TraesCS4B01G244100	chr4B	505498139	505498501	TraesCS4D01G243400	chr4D	406201626	406201994
TraesCS4A01G293800	chr4A	595545817	595549141	TraesCS4B01G019700	chr4B	14104211	14107757	TraesCS4D01G018000	chr4D	7844204	7847246
TraesCS5A01G336800	chr5A	545565018	545567187	TraesCS5B01G335800	chr5B	518960107	518962363	TraesCS5D01G341500	chr5D	429714469	429716687
TraesCS3A01G156000	chr3A	149985849	149987369	TraesCS3B01G182500	chr3B	191188794	191190311	TraesCS3D01G163800	chr3D	135043637	135045154
TraesCS2A01G456000	chr2A	704769659	704772434	TraesCS2B01G478000	chr2B	675349039	675351708	TraesCS2D01G456300	chr2D	564088357	564091029
TraesCS2A01G325100	chr2A	554833737	554835430	TraesCS2B01G357200	chr2B	510393563	510395184	TraesCS2D01G337800	chr2D	431502022	431503627
TraesCS2A01G593300	chr2A	779890228	779890989	TraesCS2B01G591000	chr2B	776707892	776708656	TraesCS2D01G561400	chr2D	633709958	633711074
TraesCS2A01G555500	chr2A	759832072	759833691	TraesCS2B01G588300	chr2B	775165032	775166657	TraesCS2D01G559000	chr2D	631933895	631935514
TraesCS4A01G215200	chr4A	513349444	513349725	TraesCS4B01G100900	chr4B	106785286	106785564	TraesCS4D01G097500	chr4D	74348245	74348523
TraesCS2A01G373700	chr2A	616992163	616993535	TraesCS2B01G390800	chr2B	555384383	555385747	TraesCS2D01G369900	chr2D	474511836	474513203
TraesCS6A01G123900	chr6A	97987655	97989462	TraesCS6B01G152000	chr6B	156219094	156220844	TraesCS6D01G114200	chr6D	81589434	81591598
TraesCS7A01G362100	chr7A	536713363	536714432	TraesCS7B01G265600	chr7B	488141360	488141974	TraesCS7D01G360800	chr7D	463706297	463707738
TraesCS4A01G249500	chr4A	560905758	560906845	TraesCS4B01G065200	chr4B	57863616	57864518	TraesCS4D01G064100	chr4D	39408590	39409498
TraesCS4A01G338900	chr4A	620778798	620780530	TraesCS5B01G548200	chr5B	700917209	700918433	TraesCS5D01G535300	chr5D	549308228	549309803
TraesCS6A01G275100	chr6A	501800789	501801370	TraesCS6B01G302600	chr6B	542231365	542231904	TraesCS6D01G255400	chr6D	360686789	360687652
TraesCS6A01G178600	chr6A	200447268	200447808	TraesCS6B01G206000	chr6B	258234353	258235288	TraesCS6D01G166000	chr6D	147124283	147125154
TraesCS3A01G043300	chr3A	23474999	23476457	TraesCS3B01G040200	chr3B	19734451	19735762	TraesCS3D01G037400	chr3D	13553342	13554752
TraesCS4A01G104900	chr4A	118957421	118958665	TraesCS4B01G199100	chr4B	427742579	427743922	TraesCS4D01G200100	chr4D	346748639	346749883
TraesCS4A01G005200	chr4A	3220212	3220806	TraesCS4B01G299800	chr4B	586330942	586331528	TraesCS4D01G298700	chr4D	467998010	467998944
TraesCS4A01G415800	chr4A	685769874	685770656	TraesCS4B01G316600	chr4B	606181624	606182409	TraesCS4D01G313200	chr4D	479379787	479381289
TraesCS2A01G499100	chr2A	729059763	729060062	TraesCS2B01G527300	chr2B	721725855	721726154	TraesCS2D01G499300	chr2D	594456245	594456544
TraesCS2A01G514900	chr2A	739378332	739379114	TraesCS2B01G543200	chr2B	741006593	741007384	TraesCS2D01G516400	chr2D	607680419	607681219
TraesCS3A01G278300	chr3A	507769818	507771547	TraesCS3B01G312500	chr3B	501985911	501987664	TraesCS3D01G278600	chr3D	386301238	386302963
TraesCS3A01G166100	chr3A	171033812	171040635	TraesCS3B01G199800	chr3B	228505563	228512089	TraesCS3D01G175600	chr3D	157345541	157353046
TraesCS3A01G368000	chr3A	616967347	616967766	TraesCS3B01G399700	chr3B	630901036	630901443	TraesCS3D01G361000	chr3D	474547839	474548246
TraesCS4A01G177900	chr4A	449890113	449892171	TraesCS4B01G137900	chr4B	181692875	181695374	TraesCS4D01G132700	chr4D	119412331	119414472
TraesCS5A01G228600	chr5A	444595407	444596654	TraesCS5B01G227400	chr5B	403855456	403856624	TraesCS5D01G239000	chr5D	347276288	347277525
TraesCS1A01G125200	chr1A	148744815	148745881	TraesCS1B01G144200	chr1B	196061316	196062312	TraesCS1D01G128700	chr1D	141898940	141900091
TraesCS7A01G201700	chr7A	163380275	163380700	TraesCS7B01G108600	chr7B	124692102	124692804	TraesCS7D01G204800	chr7D	162673915	162674352
TraesCS1A01G155600	chr1A	274781651	274782385	TraesCS1B01G173000	chr1B	308582473	308583031	TraesCS1D01G154300	chr1D	215619880	215620244
TraesCS6A01G244800	chr6A	455984979	455985566	TraesCS6B01G279500	chr6B	505710131	505710718	TraesCS6D01G227000	chr6D	318359421	318360008
TraesCS1A01G107500	chr1A	105886198	105886989	TraesCS1B01G129500	chr1B	159912163	159913201	TraesCS1D01G111600	chr1D	106960771	106961562
TraesCS7A01G338700	chr7A	495572041	495573870	TraesCS7B01G250000	chr7B	461239527	461241426	TraesCS7D01G345900	chr7D	444374200	444376515
TraesCS7A01G391200	chr7A	567443037	567444517	TraesCS7B01G292900	chr7B	529947724	529948747	TraesCS7D01G386700	chr7D	500963539	500964582
TraesCS4A01G405900	chr4A	679068644	679069153	TraesCS4B01G305400	chr4B	594150060	594151066	TraesCS4D01G303600	chr4D	472158956	472159698
TraesCS7A01G258300	chr7A	249581212	249581847	TraesCS7B01G155700	chr7B	210806585	210807220	TraesCS7D01G259100	chr7D	234794377	234795012
TraesCS7A01G168800	chr7A	125479027	125480379	TraesCS7B01G073700	chr7B	83024238	83025593	TraesCS7D01G169700	chr7D	121931479	121932804
TraesCS4A01G014900	chr4A	9457044	9457406	TraesCS4B01G288900	chr4B	574006972	574007334	TraesCS4D01G287900	chr4D	459311151	459311513
TraesCS4A01G365300	chr4A	638802544	638803095	TraesCS5B01G508000	chr5B	673105888	673106436	TraesCS5D01G508100	chr5D	533164664	533165212
TraesCS5A01G127900	chr5A	284886108	284886593	TraesCS5B01G126900	chr5B	231825031	231825653	TraesCS5D01G135500	chr5D	216059944	216060742
TraesCS3A01G308600	chr3A	546699330	546703280	TraesCS3B01G151600	chr3B	143167856	143169733	TraesCS3D01G133900	chr3D	93185155	93185532
TraesCS1A01G207000	chr1A	369083110	369083902	TraesCS1B01G220800	chr1B	397813764	397814384	TraesCS1D01G210300	chr1D	296359245	296359865
TraesCS5A01G095800	chr5A	134084625	134089233	TraesCS5B01G101700	chr5B	134916415	134921140	TraesCS5D01G108400	chr5D	122197084	122201704
TraesCS5A01G383900	chr5A	581572831	581574315	TraesCS5B01G388700	chr5B	567581034	567582518	TraesCS5D01G393300	chr5D	461603554	461605128
TraesCS2A01G205900	chr2A	184551808	184552026	TraesCS2B01G233100	chr2B	231657660	231657878	TraesCS2D01G210300	chr2D	166136857	166137075
TraesCS5A01G185400	chr5A	385542908	385543387	TraesCS5B01G183400	chr5B	333564390	333565023	TraesCS5D01G190400	chr5D	292714336	292714821
TraesCS1A01G094800	chr1A	90157739	90159253	TraesCS1B01G122700	chr1B	148410844	148412316	TraesCS1D01G103400	chr1D	93099717	93101207
TraesCS5A01G277500	chr5A	487365075	487366259	TraesCS5B01G277200	chr5B	462882918	462883902	TraesCS5D01G284800	chr5D	385604229	385605211
TraesCS5A01G357200	chr5A	559505754	559507529	TraesCS5B01G359700	chr5B	539458469	539460587	TraesCS5D01G366300	chr5D	443249104	443251323
TraesCS5A01G476500	chr5A	651324896	651325545	TraesCS5B01G489400	chr5B	659402951	659403650	TraesCS5D01G489800	chr5D	524910197	524910670
TraesCS6A01G187600	chr6A	223979379	223979963	TraesCS6B01G217000	chr6B	298486947	298487952	TraesCS6D01G178600	chr6D	187204622	187205604
TraesCS6A01G322000	chr6A	556034279	556034785	TraesCS6B01G352800	chr6B	618666741	618667232	TraesCS6D01G301800	chr6D	411467405	411467890
TraesCS1A01G137300	chr1A	221708758	221709504	TraesCS1B01G155800	chr1B	263562792	263563589	TraesCS1D01G138200	chr1D	189662472	189663225
TraesCS7A01G437700	chr7A	632377921	632380039	TraesCS7B01G336600	chr7B	591703031	591704969	TraesCS7D01G427500	chr7D	548603277	548605520
TraesCS5A01G093100	chr5A	129596848	129599254	TraesCS5B01G099200	chr5B	132279640	132285672	TraesCS5D01G105400	chr5D	119481825	119484356
TraesCS2A01G395100	chr2A	646845049	646845579	TraesCS2B01G413200	chr2B	588928308	588928829	TraesCS2D01G392500	chr2D	500402805	500403332
TraesCS5A01G317200	chr5A	528261393	528261980	TraesCS5B01G317800	chr5B	501961469	501962064	TraesCS5D01G323500	chr5D	415622032	415622615
TraesCS6A01G385500	chr6A	603183882	603186408	TraesCS6B01G424600	chr6B	694117113	694119596	TraesCS6D01G370300	chr6D	456455514	456458044
TraesCS7A01G461600	chr7A	657518946	657520142	TraesCS7B01G363000	chr7B	624946097	624947290	TraesCS7D01G449800	chr7D	568755001	568756204
TraesCS6A01G252100	chr6A	466654504	466655325	TraesCS6B01G272200	chr6B	491604372	491604755	TraesCS6D01G233600	chr6D	327599228	327600083
TraesCS7A01G429500	chr7A	623457708	623459159	TraesCS7B01G329600	chr7B	584313387	584314844	TraesCS7D01G421600	chr7D	540854401	540855852
TraesCS6A01G006900	chr6A	2749268	2749864	TraesCS6B01G013600	chr6B	8411736	8412335	TraesCS6D01G011100	chr6D	4290127	4290729
TraesCS5A01G165600	chr5A	354277237	354281774	TraesCS5B01G162700	chr5B	299910413	299913023	TraesCS5D01G169800	chr5D	266173279	266176267
TraesCS7A01G405700	chr7A	589427665	589429182	TraesCS7B01G305200	chr7B	546894798	546895945	TraesCS7D01G399600	chr7D	515810117	515811809
TraesCS7A01G435500	chr7A	628963715	628964551	TraesCS7B01G335200	chr7B	590156573	590157085	TraesCS7D01G426200	chr7D	546241318	546241858
TraesCS5A01G374800	chr5A	572992728	572993467	TraesCS5B01G376800	chr5B	554640861	554641603	TraesCS5D01G384400	chr5D	453885672	453886420
TraesCS7A01G406300	chr7A	591552927	591554070	TraesCS7B01G306300	chr7B	549350486	549351627	TraesCS7D01G400000	chr7D	516972125	516973252
TraesCS6A01G137400	chr6A	108208121	108209232	TraesCS6B01G165700	chr6B	172333394	172333759	TraesCS6D01G126800	chr6D	90443319	90444076
TraesCS3A01G204800	chr3A	359570178	359573671	TraesCS3B01G236900	chr3B	370728691	370731850	TraesCS3D01G210600	chr3D	279790897	279793679
TraesCS3A01G041900	chr3A	22562924	22563448	TraesCS3B01G041800	chr3B	20799568	20800377	TraesCS3D01G038400	chr3D	14154801	14155614
TraesCS3A01G403000	chr3A	648241403	648241738	TraesCS3B01G436800	chr3B	675151823	675152176	TraesCS3D01G397900	chr3D	512666467	512666811
TraesCS1A01G308700	chr1A	499783448	499783906	TraesCS1B01G319300	chr1B	543496222	543496674	TraesCS1D01G308000	chr1D	404136888	404137340
TraesCS1A01G287900	chr1A	485031346	485033236	TraesCS1B01G297300	chr1B	517158791	517160452	TraesCS1D01G286800	chr1D	384977101	384978998
TraesCS3A01G231100	chr3A	431128033	431128334	TraesCS3B01G260400	chr3B	418064700	418065003	TraesCS3D01G222300	chr3D	303397665	303397968
TraesCS3A01G117000	chr3A	86373907	86374344	TraesCS3B01G136000	chr3B	118759932	118760616	TraesCS3D01G118800	chr3D	73394018	73394926
TraesCS7A01G265500	chr7A	266589602	266590204	TraesCS7B01G163700	chr7B	226178861	226180124	TraesCS7D01G266200	chr7D	249079577	249080618
TraesCS5A01G176700	chr5A	372156141	372158229	TraesCS5B01G173200	chr5B	318280031	318283844	TraesCS5D01G180200	chr5D	280390513	280392573
TraesCS2A01G294900	chr2A	507601682	507603026	TraesCS2B01G311400	chr2B	445490085	445490813	TraesCS2D01G292700	chr2D	375254761	375256057
TraesCS7A01G305700	chr7A	430562370	430565675	TraesCS7B01G205900	chr7B	376934220	376937535	TraesCS7D01G302400	chr7D	382523548	382526858
TraesCS2A01G392200	chr2A	642362792	642363758	TraesCS2B01G410500	chr2B	584105763	584106621	TraesCS2D01G390300	chr2D	498001922	498002689
TraesCS1A01G207200	chr1A	369272608	369273234	TraesCS1B01G221000	chr1B	397994426	397995052	TraesCS1D01G210400	chr1D	296479053	296479679
TraesCS6A01G396300	chr6A	608624697	608625959	TraesCS6B01G436300	chr6B	704031961	704033223	TraesCS6D01G381200	chr6D	461706124	461707380
TraesCS2A01G259900	chr2A	408773209	408773886	TraesCS2B01G282000	chr2B	390607206	390607892	TraesCS2D01G263600	chr2D	322502133	322502934
TraesCS3A01G146500	chr3A	128287332	128287586	TraesCS3B01G173800	chr3B	174147672	174148451	TraesCS3D01G155300	chr3D	122455582	122456222
TraesCS3A01G081100	chr3A	52457512	52459482	TraesCS3B01G095900	chr3B	64314648	64316600	TraesCS3D01G081100	chr3D	40752758	40754868
TraesCS1A01G026000	chr1A	12371419	12372333	TraesCS1B01G032400	chr1B	15742784	15743701	TraesCS1D01G026300	chr1D	10722698	10723612
TraesCS7A01G234100	chr7A	206014933	206015472	TraesCS7B01G132500	chr7B	161239589	161240128	TraesCS7D01G234400	chr7D	196964118	196964657
TraesCS5A01G229000	chr5A	444891084	444891620	TraesCS5B01G227700	chr5B	404183373	404184059	TraesCS5D01G238700	chr5D	346688865	346689389
TraesCS2A01G197200	chr2A	166829162	166830134	TraesCS2B01G224700	chr2B	214534189	214535173	TraesCS2D01G205100	chr2D	157018381	157019332
TraesCS2A01G106000	chr2A	58384862	58386326	TraesCS2B01G123000	chr2B	90441197	90442159	TraesCS2D01G105600	chr2D	57146684	57147514
TraesCS2A01G339300	chr2A	573366983	573367291	TraesCS2B01G342700	chr2B	488868817	488869125	TraesCS2D01G323800	chr2D	416861560	416862152
TraesCS1A01G083300	chr1A	67467265	67469236	TraesCS1B01G100700	chr1B	110126069	110127871	TraesCS1D01G084500	chr1D	68885461	68887059
TraesCS1A01G196400	chr1A	354823588	354824724	TraesCS1B01G211000	chr1B	384055769	384056905	TraesCS1D01G199800	chr1D	282717590	282718726
TraesCS2A01G354700	chr2A	595980802	595981763	TraesCS2B01G374400	chr2B	534398122	534398737	TraesCS2D01G354200	chr2D	454804262	454806284
TraesCS2A01G501400	chr2A	729772552	729774270	TraesCS2B01G529500	chr2B	724548738	724550365	TraesCS2D01G501900	chr2D	596119471	596121358
TraesCS5A01G212400	chr5A	427819891	427820907	TraesCS5B01G211300	chr5B	382081381	382082406	TraesCS5D01G219600	chr5D	328725134	328726165
TraesCS2A01G449400	chr2A	699384896	699386128	TraesCS2B01G470700	chr2B	667128296	667129481	TraesCS2D01G448800	chr2D	558733006	558734190
TraesCS3A01G025600	chr3A	13509577	13510176	TraesCS3B01G019400	chr3B	8153575	8154168	TraesCS3D01G020100	chr3D	6738215	6738961
TraesCS7A01G171800	chr7A	126945355	126948948	TraesCS7B01G076600	chr7B	86225778	86229406	TraesCS7D01G172300	chr7D	124518634	124522254
TraesCS2A01G337700	chr2A	571149720	571150423	TraesCS2B01G344300	chr2B	491022654	491023363	TraesCS2D01G325300	chr2D	419024868	419025582
TraesCS2A01G358200	chr2A	602482470	602483088	TraesCS2B01G377700	chr2B	540708526	540709394	TraesCS2D01G357100	chr2D	459314873	459315493
TraesCS3A01G159100	chr3A	158170626	158171225	TraesCS3B01G190000	chr3B	202386102	202386701	TraesCS3D01G166600	chr3D	140417840	140418439
TraesCS7A01G251800	chr7A	235480927	235481981	TraesCS7B01G139300	chr7B	175895933	175896965	TraesCS7D01G249800	chr7D	220998796	220999814
TraesCS3A01G168300	chr3A	175808608	175809362	TraesCS3B01G198100	chr3B	225449037	225449803	TraesCS3D01G174400	chr3D	156206458	156207224
TraesCS6A01G412800	chr6A	614381624	614382220	TraesCS6B01G462100	chr6B	715448937	715449533	TraesCS6D01G397000	chr6D	469205405	469205998
TraesCS3A01G250800	chr3A	469831849	469832574	TraesCS3B01G280300	chr3B	450364650	450365668	TraesCS3D01G251200	chr3D	352108117	352108827
TraesCS3A01G211200	chr3A	378810846	378814801	TraesCS3B01G241700	chr3B	381479689	381482293	TraesCS3D01G214000	chr3D	288548651	288551225
TraesCS1A01G389900	chr1A	557872080	557873472	TraesCS1B01G418000	chr1B	642121894	642122979	TraesCS1D01G398100	chr1D	465349616	465350683
TraesCS3A01G216600	chr3A	394720711	394721091	TraesCS3B01G246900	chr3B	392838618	392839190	TraesCS3D01G218600	chr3D	297718254	297718616
TraesCS2A01G192800	chr2A	160929024	160933556	TraesCS2B01G213700	chr2B	198356672	198362956	TraesCS2D01G194600	chr2D	139906488	139910772
TraesCS5A01G082700	chr5A	107445299	107445975	TraesCS5B01G088800	chr5B	114124423	114125099	TraesCS5D01G095200	chr5D	104479684	104480717
TraesCS2A01G131500	chr2A	79160889	79163687	TraesCS2B01G153900	chr2B	121988626	121991317	TraesCS2D01G133600	chr2D	78689571	78692592
TraesCS7A01G455400	chr7A	651710115	651712385	TraesCS7B01G355800	chr7B	615794266	615796766	TraesCS7D01G444300	chr7D	565425964	565428496
TraesCS2A01G282700	chr2A	473643437	473643979	TraesCS2B01G300000	chr2B	421258366	421258908	TraesCS2D01G281400	chr2D	354390266	354390814
TraesCS2A01G474300	chr2A	715413180	715416221	TraesCS2B01G497800	chr2B	694273052	694275662	TraesCS2D01G474000	chr2D	577334934	577338254
TraesCS2A01G396100	chr2A	649562967	649563882	TraesCS2B01G414400	chr2B	592370298	592370645	TraesCS2D01G393800	chr2D	503548013	503548359
TraesCS5A01G391400	chr5A	586599936	586604200	TraesCS5B01G396300	chr5B	573221684	573225611	TraesCS5D01G401100	chr5D	466225939	466229908
TraesCS5A01G278000	chr5A	487790192	487796188	TraesCS5B01G277300	chr5B	463225873	463230531	TraesCS5D01G284900	chr5D	385789831	385795378
TraesCS1A01G074900	chr1A	58167966	58169879	TraesCS1B01G093500	chr1B	94973887	94975800	TraesCS1D01G077500	chr1D	59520077	59523176
TraesCS3A01G098700	chr3A	63571696	63575437	TraesCS3B01G114800	chr3B	81167252	81171682	TraesCS3D01G099100	chr3D	50785530	50789441
TraesCS6A01G419600	chr6A	616916608	616918080	TraesCS6B01G469000	chr6B	717967518	717969059	TraesCS6D01G406500	chr6D	472896177	472897715
TraesCS2A01G329300	chr2A	561551828	561552407	TraesCS2B01G353000	chr2B	503774389	503775422	TraesCS2D01G333400	chr2D	426946322	426947449
TraesCS5A01G062400	chr5A	67326711	67328313	TraesCS5B01G069700	chr5B	79766355	79767593	TraesCS5D01G073600	chr5D	72871392	72872645
TraesCS7A01G155700	chr7A	108750551	108753133	TraesCS7B01G059800	chr7B	62654751	62657333	TraesCS7D01G156100	chr7D	104522636	104529111
TraesCS5A01G135100	chr5A	305087543	305096474	TraesCS5B01G133900	chr5B	250596211	250611277	TraesCS5D01G139400	chr5D	222419655	222429581
TraesCS3A01G305300	chr3A	541243574	541247038	TraesCS3B01G331200	chr3B	536388767	536392301	TraesCS3D01G296500	chr3D	410412719	410416215
TraesCS4A01G095400	chr4A	103721738	103723141	TraesCS4B01G208800	chr4B	446329857	446331227	TraesCS4D01G209800	chr4D	360956444	360957847
TraesCS7A01G185400	chr7A	139516997	139523687	TraesCS7B01G090600	chr7B	104762545	104770520	TraesCS7D01G187100	chr7D	139832594	139839197
TraesCS4A01G042900	chr4A	36101005	36101797	TraesCS4B01G263400	chr4B	534327195	534327743	TraesCS4D01G263600	chr4D	434466883	434467428
TraesCS2A01G193900	chr2A	162068671	162070126	TraesCS2B01G212900	chr2B	197507961	197508623	TraesCS2D01G193900	chr2D	138907711	138908367
TraesCS7A01G532900	chr7A	711597683	711599922	TraesCS7B01G450000	chr7B	712077912	712080329	TraesCS7D01G520100	chr7D	617822201	617824525
TraesCS7A01G314100	chr7A	448100067	448100678	TraesCS7B01G215000	chr7B	394402489	394403097	TraesCS7D01G311300	chr7D	394831081	394831689
TraesCS3A01G269800	chr3A	496636609	496637310	TraesCS3B01G303700	chr3B	487882818	487883513	TraesCS3D01G269500	chr3D	374068775	374069476
TraesCS6A01G190800	chr6A	255318655	255324076	TraesCS6B01G222100	chr6B	320552079	320557381	TraesCS6D01G180300	chr6D	199145864	199151899
TraesCS3A01G184400	chr3A	215471906	215472994	TraesCS3B01G214300	chr3B	254768459	254769496	TraesCS3D01G188500	chr3D	175401514	175402611
TraesCS2A01G526900	chr2A	746851596	746855541	TraesCS2B01G557300	chr2B	751841434	751844284	TraesCS2D01G529600	chr2D	616634397	616637377
TraesCS5A01G011300	chr5A	7487164	7487826	TraesCS5B01G009200	chr5B	9298720	9299352	TraesCS5D01G016200	chr5D	9290817	9291485
TraesCS5A01G163500	chr5A	350515354	350515719	TraesCS5B01G160800	chr5B	296834064	296834426	TraesCS5D01G168500	chr5D	264364424	264364786
TraesCS3A01G065100	chr3A	38391531	38397957	TraesCS3B01G078600	chr3B	49747939	49754487	TraesCS3D01G065800	chr3D	29165644	29172091
TraesCS2A01G163200	chr2A	115449298	115453125	TraesCS2B01G189000	chr2B	164638702	164642366	TraesCS2D01G170100	chr2D	114218957	114223314
TraesCS4A01G177400	chr4A	449119177	449120891	TraesCS4B01G140400	chr4B	184861735	184863470	TraesCS4D01G135100	chr4D	121967633	121969361
TraesCS2A01G558000	chr2A	761487306	761487774	TraesCS2B01G622400	chr2B	796431710	796439123	TraesCS2D01G571600	chr2D	637837284	637837767
TraesCS1A01G192200	chr1A	347619083	347621565	TraesCS1B01G207000	chr1B	374316756	374319338	TraesCS1D01G195600	chr1D	274943473	274951641
TraesCS3A01G155500	chr3A	148615893	148617367	TraesCS3B01G182000	chr3B	190905994	190912050	TraesCS3D01G163000	chr3D	134556828	134558307
TraesCS1A01G319500	chr1A	510373312	510373620	TraesCS1B01G331800	chr1B	557921854	557922168	TraesCS1D01G319300	chr1D	413415835	413416143
TraesCS3A01G158100	chr3A	155825269	155826347	TraesCS3B01G185100	chr3B	201025928	201027038	TraesCS3D01G165800	chr3D	137979574	137980676
TraesCS7A01G313300	chr7A	445480264	445481860	TraesCS7B01G213800	chr7B	392801735	392803405	TraesCS7D01G309800	chr7D	393099992	393101601
TraesCS6A01G386100	chr6A	603242824	603243672	TraesCS6B01G425100	chr6B	694250446	694251300	TraesCS6D01G370700	chr6D	456518687	456519535
TraesCS7A01G128600	chr7A	82506553	82516816	TraesCS7B01G028500	chr7B	26877691	26887222	TraesCS7D01G127400	chr7D	79627007	79636522
TraesCS3A01G046900	chr3A	24889009	24891766	TraesCS3B01G035900	chr3B	17613824	17616166	TraesCS3D01G033000	chr3D	12274438	12276913
TraesCS2A01G449200	chr2A	698827940	698828485	TraesCS2B01G470500	chr2B	666654212	666654760	TraesCS2D01G448600	chr2D	558241138	558241683
TraesCS5A01G271300	chr5A	481895424	481896362	TraesCS5B01G271600	chr5B	457126892	457127830	TraesCS5D01G278900	chr5D	381027986	381029185
TraesCS4A01G040800	chr4A	34042289	34047093	TraesCS4B01G261500	chr4B	530472550	530475496	TraesCS4D01G261800	chr4D	432764150	432767178
TraesCS5A01G221900	chr5A	438154080	438156024	TraesCS5B01G220700	chr5B	394982168	394984063	TraesCS5D01G229700	chr5D	336776132	336778006
TraesCS4A01G264900	chr4A	577109148	577110539	TraesCS4B01G049900	chr4B	38624648	38626039	TraesCS4D01G050300	chr4D	26205473	26206860
TraesCS4A01G085300	chr4A	89930139	89931221	TraesCS4B01G218900	chr4B	460869098	460870174	TraesCS4D01G219100	chr4D	374599019	374600098
TraesCS3A01G310800	chr3A	549620535	549622544	TraesCS3B01G161300	chr3B	157919237	157921180	TraesCS3D01G143800	chr3D	107069029	107070963
TraesCS3A01G087700	chr3A	56590729	56592157	TraesCS3B01G103100	chr3B	69643862	69645094	TraesCS3D01G087800	chr3D	44822706	44824122
TraesCS1A01G325400	chr1A	516369809	516372965	TraesCS1B01G338500	chr1B	566601377	566604244	TraesCS1D01G327000	chr1D	419462750	419465731
TraesCS1A01G368700	chr1A	546512097	546513431	TraesCS1B01G387600	chr1B	621952186	621953571	TraesCS1D01G374500	chr1D	451952905	451954417
TraesCS3A01G349100	chr3A	597852246	597854242	TraesCS3B01G381300	chr3B	598972919	598974886	TraesCS3D01G343000	chr3D	455597297	455599129
TraesCS3A01G190100	chr3A	235371252	235377207	TraesCS3B01G219000	chr3B	262843457	262856701	TraesCS3D01G193600	chr3D	184370113	184378085
TraesCS2A01G200500	chr2A	173500168	173506609	TraesCS2B01G227800	chr2B	221918951	221925379	TraesCS2D01G208300	chr2D	162499338	162505697
TraesCS3A01G318800	chr3A	561034707	561036751	TraesCS3B01G347200	chr3B	556645788	556647920	TraesCS3D01G312500	chr3D	426932406	426934527
TraesCS1A01G264800	chr1A	460553635	460557686	TraesCS1B01G275500	chr1B	483114505	483118723	TraesCS1D01G265000	chr1D	360883772	360887952
TraesCS3A01G278400	chr3A	508158650	508161762	TraesCS3B01G312600	chr3B	502635240	502638371	TraesCS3D01G278700	chr3D	386429881	386433009
TraesCS6A01G177500	chr6A	198178897	198180199	TraesCS6B01G207200	chr6B	261584237	261585566	TraesCS6D01G166800	chr6D	148797176	148798780
TraesCS1A01G068100	chr1A	49485712	49487864	TraesCS1B01G086800	chr1B	74248911	74250539	TraesCS1D01G069500	chr1D	50205687	50207315
TraesCS1A01G426900	chr1A	581540710	581543316	TraesCS1B01G461800	chr1B	674605766	674608465	TraesCS1D01G436700	chr1D	484300770	484303382
TraesCS2A01G336100	chr2A	570007284	570009611	TraesCS2B01G345800	chr2B	492620118	492622445	TraesCS2D01G326800	chr2D	420169886	420172213
TraesCS3A01G120000	chr3A	93703505	93703729	TraesCS3B01G139500	chr3B	125995818	125996030	TraesCS3D01G122100	chr3D	79622877	79623104
TraesCS4A01G089900	chr4A	96271201	96272891	TraesCS4B01G214400	chr4B	453778846	453780147	TraesCS4D01G215000	chr4D	368502337	368503765
TraesCS7A01G146000	chr7A	97755499	97756524	TraesCS7B01G048400	chr7B	48339362	48340543	TraesCS7D01G147500	chr7D	94421920	94423101
TraesCS5A01G186100	chr5A	386183541	386184425	TraesCS5B01G184200	chr5B	334876986	334877729	TraesCS5D01G191200	chr5D	293376441	293377172
TraesCS2A01G292300	chr2A	503454051	503455240	TraesCS2B01G308700	chr2B	441873067	441874074	TraesCS2D01G290200	chr2D	372321622	372323283
TraesCS5A01G080800	chr5A	103569104	103569337	TraesCS5B01G085600	chr5B	108551154	108551384	TraesCS5D01G091800	chr5D	99418527	99418757
TraesCS1A01G420700	chr1A	577274866	577276017	TraesCS1B01G451900	chr1B	669022511	669023410	TraesCS1D01G428600	chr1D	480760313	480761212
TraesCS2A01G382200	chr2A	625568988	625570644	TraesCS2B01G399600	chr2B	567584392	567586201	TraesCS2D01G378700	chr2D	483074665	483076460
TraesCS5A01G508000	chr5A	672339099	672343584	TraesCS4B01G338000	chr4B	630632804	630637784	TraesCS4D01G334300	chr4D	491716385	491719683
TraesCS2A01G215500	chr2A	202839054	202839513	TraesCS2B01G240500	chr2B	244870488	244870947	TraesCS2D01G221100	chr2D	188552662	188553120
TraesCS2A01G499000	chr2A	728941455	728942060	TraesCS2B01G527100	chr2B	721715686	721716291	TraesCS2D01G499200	chr2D	594449773	594450375
TraesCS6A01G246100	chr6A	457318979	457351319	TraesCS6B01G305900	chr6B	548823829	548826435	TraesCS6D01G228400	chr6D	319352157	319353922
TraesCS3A01G036000	chr3A	19895067	19896123	TraesCS3B01G048000	chr3B	24261591	24262644	TraesCS3D01G044000	chr3D	16887678	16888705
TraesCS7A01G197400	chr7A	157398523	157403342	TraesCS7B01G102800	chr7B	117621954	117626784	TraesCS7D01G198900	chr7D	155690822	155695650
TraesCS1A01G121200	chr1A	134000616	134003066	TraesCS1B01G140500	chr1B	186518365	186519267	TraesCS1D01G122000	chr1D	122545054	122548656
TraesCS5A01G496800	chr5A	664259238	664267479	TraesCS4B01G324300	chr4B	615245501	615254657	TraesCS4D01G321400	chr4D	484040013	484047973
TraesCS7A01G371400	chr7A	545069323	545071130	TraesCS7B01G256700	chr7B	475665402	475667229	TraesCS7D01G351900	chr7D	452712098	452713786
TraesCS3A01G102300	chr3A	66227292	66229249	TraesCS3B01G120100	chr3B	90117597	90124707	TraesCS3D01G104600	chr3D	57160671	57162573
TraesCS2A01G121300	chr2A	71112823	71113439	TraesCS2B01G142300	chr2B	109162176	109162791	TraesCS2D01G123400	chr2D	72371614	72372229
TraesCS1A01G229800	chr1A	402277379	402278773	TraesCS1B01G244300	chr1B	433597905	433599333	TraesCS1D01G232200	chr1D	320582386	320583486
TraesCS4A01G231900	chr4A	541426996	541430264	TraesCS4B01G084100	chr4B	82503392	82506504	TraesCS4D01G082000	chr4D	55486764	55489889
TraesCS3A01G269900	chr3A	496702429	496704545	TraesCS3B01G303800	chr3B	487906088	487908174	TraesCS3D01G269600	chr3D	374205964	374208087
TraesCS1A01G351800	chr1A	536346540	536349206	TraesCS1B01G371400	chr1B	600970501	600974713	TraesCS1D01G358600	chr1D	442371159	442375401
TraesCS5A01G498700	chr5A	665766260	665767599	TraesCS4B01G326700	chr4B	617437269	617438450	TraesCS4D01G323400	chr4D	484725222	484726572
TraesCS1A01G364900	chr1A	544428031	544431834	TraesCS1B01G382500	chr1B	614715307	614719110	TraesCS1D01G370400	chr1D	449207420	449211238
TraesCS7A01G219000	chr7A	186513963	186516603	TraesCS7B01G128200	chr7B	153448100	153450806	TraesCS7D01G223100	chr7D	184197097	184199451
TraesCS7A01G226700	chr7A	196142753	196143528	TraesCS7B01G192900	chr7B	331657627	331658076	TraesCS7D01G227700	chr7D	187914718	187915496
TraesCS4A01G320900	chr4A	609132923	609133702	TraesCS5B01G558000	chr5B	705566577	705567359	TraesCS5D01G564400	chr5D	563339909	563340670
TraesCS2A01G464300	chr2A	709842720	709847465	TraesCS2B01G486000	chr2B	683035392	683040011	TraesCS2D01G465200	chr2D	571176918	571181549
TraesCS2A01G019900	chr2A	9180390	9182239	TraesCS2B01G029200	chr2B	13402029	13403866	TraesCS2D01G021600	chr2D	9900546	9902395
TraesCS7A01G524200	chr7A	706764416	706765090	TraesCS7B01G441500	chr7B	706797542	706798216	TraesCS7D01G513000	chr7D	614498888	614499577
TraesCS5A01G141500	chr5A	313904604	313906636	TraesCS5B01G139800	chr5B	263544866	263546840	TraesCS5D01G150700	chr5D	239940217	239942284
TraesCS2A01G156700	chr2A	103239555	103240680	TraesCS2B01G182200	chr2B	157265505	157266651	TraesCS2D01G162500	chr2D	106960751	106961928
TraesCS5A01G431900	chr5A	616145787	616149319	TraesCS5B01G433700	chr5B	608350383	608353562	TraesCS5D01G439500	chr5D	493124406	493127639
TraesCS5A01G366800	chr5A	566701292	566705468	TraesCS5B01G368900	chr5B	547653176	547657087	TraesCS5D01G376000	chr5D	448449419	448454157
TraesCS7A01G346000	chr7A	508842706	508843179	TraesCS7B01G237200	chr7B	442023836	442024309	TraesCS7D01G333200	chr7D	424490986	424491459
TraesCS3A01G246400	chr3A	463114562	463117099	TraesCS3B01G273000	chr3B	439463749	439466184	TraesCS3D01G245100	chr3D	340719134	340721902
TraesCS7A01G434200	chr7A	628007126	628012165	TraesCS7B01G334000	chr7B	589344691	589349785	TraesCS7D01G425000	chr7D	545391506	545399015
TraesCS3A01G289000	chr3A	517094974	517097185	TraesCS3B01G323700	chr3B	523570197	523571088	TraesCS3D01G288800	chr3D	397798423	397800579
TraesCS2A01G094000	chr2A	47906292	47911025	TraesCS2B01G108800	chr2B	69410084	69414973	TraesCS2D01G092600	chr2D	44075060	44080187
TraesCS6A01G213000	chr6A	387223716	387228757	TraesCS6B01G241100	chr6B	422704677	422708404	TraesCS6D01G194700	chr6D	270141863	270145462
TraesCS4A01G272600	chr4A	583906671	583910180	TraesCS4B01G041500	chr4B	28615702	28621235	TraesCS4D01G038800	chr4D	16650330	16653998
TraesCS4A01G234900	chr4A	544031261	544032679	TraesCS4B01G080100	chr4B	77664407	77666100	TraesCS4D01G079000	chr4D	52779328	52781137
TraesCS4A01G038400	chr4A	30399234	30400445	TraesCS4B01G267300	chr4B	540314486	540318553	TraesCS4D01G266900	chr4D	437683745	437685153
TraesCS4A01G347600	chr4A	625485292	625488601	TraesCS5B01G526000	chr5B	685565831	685569284	TraesCS5D01G524800	chr5D	543608944	543612338
TraesCS2A01G079700	chr2A	36056044	36058191	TraesCS2B01G094500	chr2B	54553405	54555597	TraesCS2D01G077000	chr2D	32806846	32809320
TraesCS2A01G218000	chr2A	205130632	205131939	TraesCS2B01G243400	chr2B	247613813	247615117	TraesCS2D01G223900	chr2D	190568790	190570097
TraesCS3A01G288400	chr3A	516638019	516643765	TraesCS3B01G323100	chr3B	522784901	522790681	TraesCS3D01G288200	chr3D	397163474	397169089
TraesCS7A01G256700	chr7A	245829234	245832382	TraesCS7B01G153700	chr7B	204099904	204103005	TraesCS7D01G257700	chr7D	233046995	233050096
TraesCS7A01G175800	chr7A	128925494	128927384	TraesCS7B01G081000	chr7B	91238962	91241010	TraesCS7D01G177200	chr7D	129803185	129805183
TraesCS5A01G206900	chr5A	417330925	417331838	TraesCS5B01G205300	chr5B	373529403	373530092	TraesCS5D01G213100	chr5D	322183657	322184344
TraesCS5A01G482200	chr5A	654078441	654081275	TraesCS5B01G495200	chr5B	662960326	662963386	TraesCS5D01G495800	chr5D	526879140	526882449
TraesCS1A01G218800	chr1A	387515523	387517022	TraesCS1B01G232300	chr1B	417400237	417401985	TraesCS1D01G220500	chr1D	308261423	308262919
TraesCS4A01G111300	chr4A	136275700	136277020	TraesCS4B01G192600	chr4B	415763994	415765285	TraesCS4D01G193800	chr4D	337042998	337044289
TraesCS6A01G253100	chr6A	468256818	468258415	TraesCS6B01G273100	chr6B	493317825	493319310	TraesCS6D01G234500	chr6D	328963731	328965191
TraesCS1A01G103300	chr1A	99340046	99340591	TraesCS1B01G114600	chr1B	134416570	134417456	TraesCS1D01G095800	chr1D	81151413	81152156
TraesCS5A01G228800	chr5A	444843083	444843765	TraesCS5B01G227500	chr5B	404073134	404073825	TraesCS5D01G238900	chr5D	346888921	346889313
TraesCS1A01G395400	chr1A	561280215	561281648	TraesCS1B01G424000	chr1B	647142403	647143830	TraesCS1D01G403600	chr1D	468347676	468349106
TraesCS4A01G078300	chr4A	78180763	78181774	TraesCS4B01G234300	chr4B	488679139	488680153	TraesCS4D01G235500	chr4D	396671535	396672540
TraesCS7A01G172600	chr7A	127371057	127372040	TraesCS7B01G077500	chr7B	87125815	87126786	TraesCS7D01G173400	chr7D	125887805	125888779
TraesCS1A01G188000	chr1A	339483296	339484492	TraesCS1B01G195800	chr1B	351439758	351440975	TraesCS1D01G188500	chr1D	260978170	260979393
TraesCS5A01G058800	chr5A	59138352	59139098	TraesCS5B01G066200	chr5B	74307817	74308371	TraesCS5D01G070600	chr5D	68238329	68239102
TraesCS3A01G306400	chr3A	543178300	543180507	TraesCS3B01G330200	chr3B	534190493	534192727	TraesCS3D01G295500	chr3D	408315060	408317291
TraesCS2A01G533100	chr2A	749092431	749094017	TraesCS2B01G562600	chr2B	754866308	754867537	TraesCS2D01G535000	chr2D	618250631	618252489
TraesCS3A01G527300	chr3A	741753955	741756906	TraesCS3B01G595800	chr3B	818847773	818849911	TraesCS3D01G532800	chr3D	608667936	608669943
TraesCS3A01G132400	chr3A	109149373	109153632	TraesCS3B01G167100	chr3B	167243802	167248038	TraesCS3D01G148600	chr3D	113797989	113802077
TraesCS3A01G154900	chr3A	146601634	146609565	TraesCS3B01G181200	chr3B	189405604	189415661	TraesCS3D01G162400	chr3D	132916984	132927236
TraesCS7A01G231100	chr7A	201982659	201984674	TraesCS7B01G129600	chr7B	155466822	155468828	TraesCS7D01G231200	chr7D	192367131	192369146
TraesCS7A01G345900	chr7A	508650558	508653697	TraesCS7B01G237300	chr7B	442353337	442353699	TraesCS7D01G333300	chr7D	424642681	424644915
TraesCS7A01G319600	chr7A	460117671	460119272	TraesCS7B01G220600	chr7B	411749774	411751792	TraesCS7D01G316200	chr7D	402149505	402151526
TraesCS4A01G355100	chr4A	629373681	629378981	TraesCS5B01G517400	chr5B	680853099	680858332	TraesCS5D01G517100	chr5D	539150589	539155773
TraesCS3A01G308000	chr3A	546568797	546571245	TraesCS3B01G151100	chr3B	142718787	142721228	TraesCS3D01G134500	chr3D	93482623	93485024
TraesCS2A01G173800	chr2A	131850059	131850580	TraesCS2B01G200300	chr2B	178775152	178775718	TraesCS2D01G181100	chr2D	125451069	125451590
TraesCS5A01G066400	chr5A	74105972	74110732	TraesCS5B01G073100	chr5B	86545602	86550256	TraesCS5D01G077400	chr5D	77076064	77080820
TraesCS7A01G130300	chr7A	83774551	83778705	TraesCS7B01G030600	chr7B	29050977	29056034	TraesCS7D01G129700	chr7D	81882509	81887572
TraesCS3A01G133200	chr3A	110151470	110151902	TraesCS3B01G166400	chr3B	166555451	166555926	TraesCS3D01G149400	chr3D	114234091	114234511
TraesCS6A01G247300	chr6A	459507665	459508203	TraesCS6B01G277300	chr6B	501554266	501554805	TraesCS6D01G229500	chr6D	321988285	321988822
TraesCS7A01G258500	chr7A	249593549	249596478	TraesCS7B01G156000	chr7B	210861085	210864510	TraesCS7D01G259300	chr7D	234805397	234808918
TraesCS7A01G243800	chr7A	219754425	219755541	TraesCS7B01G147800	chr7B	194099125	194100254	TraesCS7D01G242400	chr7D	206992204	206993309
TraesCS7A01G147800	chr7A	100722580	100724150	TraesCS7B01G051300	chr7B	53634645	53636219	TraesCS7D01G149700	chr7D	98624765	98626343
TraesCS4A01G101900	chr4A	114580921	114587586	TraesCS4B01G202700	chr4B	433646430	433652830	TraesCS4D01G203600	chr4D	350501601	350508575
TraesCS3A01G293800	chr3A	526513764	526514294	TraesCS3B01G328500	chr3B	530242813	530243491	TraesCS3D01G293600	chr3D	403940960	403941493
TraesCS4A01G145400	chr4A	248830399	248833262	TraesCS4B01G124800	chr4B	150737871	150740509	TraesCS4D01G153400	chr4D	195016534	195019218
TraesCS6A01G138400	chr6A	109486326	109487747	TraesCS6B01G166800	chr6B	174947845	174949266	TraesCS6D01G127400	chr6D	91070949	91072370
TraesCS5A01G157800	chr5A	338226446	338229476	TraesCS5B01G155900	chr5B	287797365	287800362	TraesCS5D01G163200	chr5D	254826907	254830085
TraesCS5A01G119500	chr5A	248536297	248537028	TraesCS5B01G121100	chr5B	216392474	216393196	TraesCS5D01G126400	chr5D	193506879	193507648
TraesCS1A01G315200	chr1A	506553425	506557775	TraesCS1B01G327100	chr1B	553142568	553156212	TraesCS1D01G315400	chr1D	410506637	410511015
TraesCS7A01G312700	chr7A	443955802	443961644	TraesCS7B01G212400	chr7B	388589354	388594594	TraesCS7D01G309100	chr7D	392255658	392261558
TraesCS1A01G352600	chr1A	536659351	536660634	TraesCS1B01G369200	chr1B	599340363	599342294	TraesCS1D01G357400	chr1D	441303082	441304992
TraesCS3A01G027700	chr3A	14848772	14852646	TraesCS3B01G017800	chr3B	7371289	7373825	TraesCS3D01G018200	chr3D	6147275	6149809
TraesCS5A01G069100	chr5A	77785543	77788064	TraesCS5B01G075500	chr5B	90073427	90075970	TraesCS5D01G081200	chr5D	81732495	81735038
TraesCS4A01G129800	chr4A	170156487	170158459	TraesCS4B01G174800	chr4B	383145124	383146176	TraesCS4D01G176700	chr4D	307236975	307238021
TraesCS7A01G126400	chr7A	81133544	81140404	TraesCS7B01G025700	chr7B	24400735	24409745	TraesCS7D01G124300	chr7D	77484235	77490940
TraesCS3A01G050300	chr3A	26517886	26523568	TraesCS3B01G059100	chr3B	30679098	30684638	TraesCS3D01G049700	chr3D	19033290	19038694
TraesCS5A01G078800	chr5A	97561574	97563062	TraesCS5B01G087100	chr5B	111679329	111680276	TraesCS5D01G093300	chr5D	102274650	102275414
TraesCS4A01G234300	chr4A	543347199	543348170	TraesCS4B01G080900	chr4B	78619425	78620396	TraesCS4D01G079700	chr4D	53774195	53775307
TraesCS3A01G244000	chr3A	457086779	457088563	TraesCS3B01G276200	chr3B	446169005	446170789	TraesCS3D01G247400	chr3D	346639708	346642748
TraesCS1A01G417300	chr1A	575246369	575248344	TraesCS1B01G447500	chr1B	667213574	667218273	TraesCS1D01G424900	chr1D	479035208	479037480
TraesCS1A01G040400	chr1A	22287727	22291553	TraesCS1B01G053400	chr1B	33976585	33981021	TraesCS1D01G041400	chr1D	20053335	20057245
TraesCS4A01G249100	chr4A	560313977	560315500	TraesCS4B01G065600	chr4B	58253188	58254702	TraesCS4D01G064600	chr4D	39983482	39984762
TraesCS7A01G318500	chr7A	458932297	458935041	TraesCS7B01G219400	chr7B	410618383	410621052	TraesCS7D01G315100	chr7D	401091302	401094141
TraesCS4A01G254900	chr4A	567037277	567038089	TraesCS4B01G059900	chr4B	51124306	51125326	TraesCS4D01G059500	chr4D	35171698	35172270
TraesCS4A01G136100	chr4A	189669960	189670796	TraesCS4B01G168800	chr4B	369147952	369148779	TraesCS4D01G171100	chr4D	297833004	297833921
TraesCS7A01G257200	chr7A	246600717	246603091	TraesCS7B01G154100	chr7B	205352073	205354726	TraesCS7D01G258000	chr7D	233867661	233870060
TraesCS5A01G519300	chr5A	680841188	680845093	TraesCS4B01G350600	chr4B	643308975	643312903	TraesCS4D01G345300	chr4D	500021605	500025560
TraesCS5A01G510000	chr5A	673772921	673773706	TraesCS4B01G340500	chr4B	633759938	633760726	TraesCS4D01G336600	chr4D	494267060	494267845
TraesCS7A01G386500	chr7A	562170446	562172806	TraesCS7B01G289300	chr7B	524906900	524909260	TraesCS7D01G383000	chr7D	496777296	496779656
TraesCS1A01G402700	chr1A	566384138	566386684	TraesCS1B01G432000	chr1B	656657162	656659690	TraesCS1D01G410600	chr1D	472395546	472398083
TraesCS7A01G349800	chr7A	512441241	512443151	TraesCS7B01G233000	chr7B	436701612	436703525	TraesCS7D01G328800	chr7D	420626554	420628467
TraesCS4A01G252100	chr4A	564148415	564157977	TraesCS4B01G063100	chr4B	55304680	55314381	TraesCS4D01G062100	chr4D	37923943	37933388
TraesCS1A01G197600	chr1A	355624317	355627850	TraesCS1B01G212200	chr1B	385645047	385647553	TraesCS1D01G201100	chr1D	284040863	284044107
TraesCS1A01G322400	chr1A	512884787	512886370	TraesCS1B01G334700	chr1B	561711771	561713357	TraesCS1D01G322500	chr1D	415422253	415423836
TraesCS7A01G245200	chr7A	222936623	222944875	TraesCS7B01G146300	chr7B	190794296	190801133	TraesCS7D01G243800	chr7D	210392775	210399479
TraesCS2A01G389500	chr2A	638033822	638035845	TraesCS2B01G407700	chr2B	579382742	579385080	TraesCS2D01G387400	chr2D	492713631	492715649
TraesCS4A01G017900	chr4A	11774572	11776119	TraesCS4B01G286200	chr4B	569761993	569763546	TraesCS4D01G284900	chr4D	455757120	455758655
TraesCS4A01G116800	chr4A	141328609	141329628	TraesCS4B01G187600	chr4B	408603970	408604962	TraesCS4D01G189000	chr4D	328806284	328807306
TraesCS4A01G016500	chr4A	11272872	11273864	TraesCS4B01G287700	chr4B	571058879	571059865	TraesCS4D01G286300	chr4D	456690743	456691723
TraesCS2A01G025400	chr2A	12019985	12022324	TraesCS2B01G038300	chr2B	17824475	17826511	TraesCS2D01G027400	chr2D	11420038	11422341
TraesCS4A01G259900	chr4A	572641045	572642412	TraesCS4B01G054800	chr4B	43593994	43595361	TraesCS4D01G054900	chr4D	30391141	30392520
TraesCS5A01G237400	chr5A	453343349	453344926	TraesCS5B01G235300	chr5B	415648253	415649824	TraesCS5D01G244100	chr5D	352692939	352694546
TraesCS5A01G090400	chr5A	122328572	122332786	TraesCS5B01G096100	chr5B	127199480	127203245	TraesCS5D01G102400	chr5D	115640765	115645015
TraesCS2A01G544100	chr2A	753655869	753657485	TraesCS2B01G574300	chr2B	763850346	763851938	TraesCS2D01G545100	chr2D	621946975	621948558
TraesCS4A01G296500	chr4A	596570488	596571926	TraesCS4B01G017200	chr4B	12251657	12253344	TraesCS4D01G015500	chr4D	6969415	6970758
TraesCS4A01G174300	chr4A	444863044	444863739	TraesCS4B01G143200	chr4B	189152288	189152983	TraesCS4D01G141300	chr4D	125231513	125232208
TraesCS6A01G182100	chr6A	209782641	209783120	TraesCS6B01G210900	chr6B	279008081	279008551	TraesCS6D01G169700	chr6D	156428613	156429242
TraesCS7A01G320300	chr7A	462328811	462330232	TraesCS7B01G221300	chr7B	413095410	413096831	TraesCS7D01G317200	chr7D	403765032	403766453
TraesCS1A01G077700	chr1A	60537332	60540340	TraesCS1B01G095800	chr1B	99709808	99713252	TraesCS1D01G079800	chr1D	62563994	62567398
TraesCS2A01G288900	chr2A	497013770	497014664	TraesCS2B01G305600	chr2B	436015588	436016473	TraesCS2D01G287000	chr2D	367223369	367224257
TraesCS5A01G258700	chr5A	473299323	473302310	TraesCS5B01G257600	chr5B	439969240	439970941	TraesCS5D01G266600	chr5D	370712188	370713885
TraesCS5A01G056000	chr5A	52279103	52283958	TraesCS5B01G061000	chr5B	68355258	68359823	TraesCS5D01G067000	chr5D	62237241	62240947
TraesCS1A01G083000	chr1A	66175277	66177248	TraesCS1B01G100400	chr1B	109211348	109213313	TraesCS1D01G084200	chr1D	67861570	67863512
TraesCS5A01G101000	chr5A	146534350	146536590	TraesCS5B01G105900	chr5B	142244605	142246847	TraesCS5D01G113300	chr5D	130187946	130190145
TraesCS4A01G176900	chr4A	448258582	448259205	TraesCS4B01G141000	chr4B	185787300	185787923	TraesCS4D01G135800	chr4D	122246783	122247442
TraesCS6A01G258400	chr6A	480644488	480646593	TraesCS6B01G266900	chr6B	480377854	480379971	TraesCS6D01G239600	chr6D	340463611	340465728
TraesCS6A01G380500	chr6A	600815627	600817674	TraesCS6B01G419500	chr6B	691136665	691138146	TraesCS6D01G365200	chr6D	454633551	454635420
TraesCS1A01G172600	chr1A	308570001	308571161	TraesCS1B01G191700	chr1B	342648373	342649514	TraesCS1D01G166000	chr1D	237143683	237145181
TraesCS2A01G159000	chr2A	105634664	105637676	TraesCS2B01G184600	chr2B	159485810	159488511	TraesCS2D01G166100	chr2D	110061622	110064153
TraesCS5A01G188400	chr5A	390229914	390231026	TraesCS5B01G195200	chr5B	352483293	352484402	TraesCS5D01G202600	chr5D	307478155	307481862
TraesCS6A01G044700	chr6A	23363158	23366397	TraesCS6B01G061000	chr6B	40449889	40453113	TraesCS6D01G052100	chr6D	24828970	24832436
TraesCS4A01G129100	chr4A	166881897	166883042	TraesCS4B01G175600	chr4B	385623966	385625340	TraesCS4D01G177500	chr4D	308820961	308822432
TraesCS2A01G363100	chr2A	607514587	607517661	TraesCS2B01G381000	chr2B	545154783	545157724	TraesCS2D01G360400	chr2D	462241792	462245161
TraesCS1A01G289100	chr1A	486581084	486581326	TraesCS1B01G298600	chr1B	520242844	520243092	TraesCS1D01G288100	chr1D	386749800	386750042
TraesCS1A01G289200	chr1A	486596501	486598530	TraesCS1B01G298800	chr1B	520276764	520277198	TraesCS1D01G288200	chr1D	386786759	386787106
TraesCS4A01G184000	chr4A	462210624	462211955	TraesCS4B01G134700	chr4B	175544184	175545497	TraesCS4D01G129400	chr4D	115055311	115056642
TraesCS5A01G283900	chr5A	491948772	491949564	TraesCS5B01G282500	chr5B	467227042	467227827	TraesCS5D01G291100	chr5D	388830376	388831166
TraesCS3A01G284400	chr3A	513428784	513430811	TraesCS3B01G318300	chr3B	513254148	513256118	TraesCS3D01G284200	chr3D	393524723	393526703
TraesCS3A01G209400	chr3A	372457809	372459914	TraesCS3B01G239800	chr3B	378207405	378209483	TraesCS3D01G212300	chr3D	285005660	285007762
TraesCS7A01G348800	chr7A	511545512	511546162	TraesCS7B01G233900	chr7B	437724812	437725522	TraesCS7D01G329800	chr7D	421446722	421447369
TraesCS7A01G348600	chr7A	511495804	511499452	TraesCS7B01G235100	chr7B	439416426	439419622	TraesCS7D01G330100	chr7D	421789902	421793168
TraesCS1A01G339500	chr1A	529666454	529671123	TraesCS1B01G351800	chr1B	582546028	582550851	TraesCS1D01G341300	chr1D	431427797	431432894
TraesCS2A01G199500	chr2A	171956931	171958150	TraesCS2B01G226800	chr2B	217409892	217415112	TraesCS2D01G207100	chr2D	160606981	160608691
TraesCS2A01G252900	chr2A	384877944	384881884	TraesCS2B01G272600	chr2B	373989900	373993834	TraesCS2D01G253500	chr2D	305904714	305909652
TraesCS3A01G520500	chr3A	737435209	737438419	TraesCS3B01G589900	chr3B	815198484	815201046	TraesCS3D01G528500	chr3D	606602362	606605434
TraesCS2A01G152100	chr2A	100139247	100141328	TraesCS2B01G177200	chr2B	152183264	152185345	TraesCS2D01G157200	chr2D	100322481	100324562
TraesCS2A01G316800	chr2A	542555114	542557556	TraesCS2B01G334900	chr2B	478191486	478193794	TraesCS2D01G314700	chr2D	404125141	404127491
TraesCS2A01G209700	chr2A	193734079	193734729	TraesCS2B01G235900	chr2B	236101075	236101916	TraesCS2D01G216500	chr2D	179285780	179286418
TraesCS3A01G163000	chr3A	165320475	165322173	TraesCS3B01G194100	chr3B	214544742	214546430	TraesCS3D01G169900	chr3D	147835530	147836894
TraesCS3A01G059700	chr3A	36190446	36191135	TraesCS3B01G072400	chr3B	43735144	43735356	TraesCS3D01G060200	chr3D	26262086	26262908
TraesCS3A01G123500	chr3A	99587987	99588641	TraesCS3B01G142600	chr3B	130257390	130258023	TraesCS3D01G125100	chr3D	83703200	83703821
TraesCS1A01G176300	chr1A	314620738	314623899	TraesCS1B01G203800	chr1B	367839833	367842979	TraesCS1D01G162600	chr1D	233307589	233311023
TraesCS6A01G176900	chr6A	196186964	196193577	TraesCS6B01G208900	chr6B	274206425	274213729	TraesCS6D01G167200	chr6D	149726922	149733515
TraesCS3A01G489800	chr3A	717304207	717305427	TraesCS3B01G550300	chr3B	785289529	785290953	TraesCS3D01G495800	chr3D	587751008	587752228
TraesCS3A01G305000	chr3A	541099746	541103568	TraesCS3B01G331500	chr3B	536884877	536886883	TraesCS3D01G296800	chr3D	410541695	410544043
TraesCS4A01G283900	chr4A	590656013	590660306	TraesCS4B01G029600	chr4B	21928978	21936874	TraesCS4D01G026800	chr4D	11862535	11867540
TraesCS6A01G292200	chr6A	524076781	524078238	TraesCS6B01G322600	chr6B	571100633	571102087	TraesCS6D01G273400	chr6D	382082313	382083770
TraesCS4A01G247600	chr4A	558650444	558651111	TraesCS4B01G067300	chr4B	60083308	60084296	TraesCS4D01G066200	chr4D	40953709	40954422
TraesCS4A01G085200	chr4A	89899135	89902048	TraesCS4B01G219000	chr4B	461190812	461193655	TraesCS4D01G219200	chr4D	374608808	374611550
TraesCS7A01G400700	chr7A	580513096	580514151	TraesCS7B01G300800	chr7B	537836935	537837990	TraesCS7D01G394500	chr7D	509618262	509619314
TraesCS2A01G258800	chr2A	406767306	406768343	TraesCS2B01G284500	chr2B	391769490	391770881	TraesCS2D01G264700	chr2D	323648053	323649402
TraesCS6A01G164600	chr6A	162348678	162355059	TraesCS6B01G187100	chr6B	213394562	213399438	TraesCS6D01G148500	chr6D	121363922	121368816
TraesCS5A01G201200	chr5A	407289768	407290316	TraesCS5B01G200000	chr5B	360934706	360935248	TraesCS5D01G207400	chr5D	313346743	313347291
TraesCS5A01G154000	chr5A	331403937	331407114	TraesCS5B01G152700	chr5B	281841070	281844107	TraesCS5D01G159200	chr5D	247614664	247617735
TraesCS6A01G310700	chr6A	546927004	546929780	TraesCS6B01G340700	chr6B	599756241	599759011	TraesCS6D01G290000	chr6D	400699480	400702260
TraesCS2A01G256100	chr2A	392724405	392728861	TraesCS2B01G286400	chr2B	394360002	394364417	TraesCS2D01G266600	chr2D	325360159	325365083
TraesCS4A01G205000	chr4A	497075203	497076970	TraesCS4B01G108700	chr4B	119352676	119354527	TraesCS4D01G105800	chr4D	84301931	84303587
TraesCS5A01G515800	chr5A	679374168	679376501	TraesCS4B01G347100	chr4B	640822447	640824730	TraesCS4D01G342000	chr4D	498684564	498686829
TraesCS1A01G372700	chr1A	549061625	549064061	TraesCS1B01G392700	chr1B	625907332	625909836	TraesCS1D01G379300	chr1D	455122032	455124321
TraesCS3A01G284500	chr3A	513525337	513526062	TraesCS3B01G318400	chr3B	513489581	513490317	TraesCS3D01G284300	chr3D	393550133	393550894
TraesCS3A01G155300	chr3A	147812763	147813924	TraesCS3B01G181600	chr3B	190490487	190491633	TraesCS3D01G162800	chr3D	134174975	134176162
TraesCS3A01G230300	chr3A	430528125	430529814	TraesCS3B01G259600	chr3B	417376756	417378449	TraesCS3D01G223000	chr3D	304025026	304028338
TraesCS2A01G196500	chr2A	166258066	166259604	TraesCS2B01G224100	chr2B	214284794	214286770	TraesCS2D01G204500	chr2D	156595695	156597647
TraesCS3A01G044300	chr3A	23871327	23874043	TraesCS3B01G039400	chr3B	19093245	19095976	TraesCS3D01G036500	chr3D	13219079	13225039
TraesCS2A01G318300	chr2A	543347568	543349124	TraesCS2B01G336400	chr2B	480807981	480809459	TraesCS2D01G315900	chr2D	405399653	405400855
TraesCS6A01G409300	chr6A	613338242	613338529	TraesCS6B01G455200	chr6B	712246310	712246600	TraesCS6D01G393000	chr6D	467042435	467042719
TraesCS3A01G292800	chr3A	523556167	523561011	TraesCS3B01G327600	chr3B	528172848	528177526	TraesCS3D01G292600	chr3D	402694714	402699850
TraesCS3A01G343600	chr3A	592489291	592492022	TraesCS3B01G375600	chr3B	590499235	590501183	TraesCS3D01G337400	chr3D	449342493	449344424
TraesCS5A01G422800	chr5A	608877627	608879973	TraesCS5B01G424700	chr5B	600720026	600723084	TraesCS5D01G431000	chr5D	488197536	488199501
TraesCS3A01G317800	chr3A	558891382	558893421	TraesCS3B01G348100	chr3B	557087052	557089079	TraesCS3D01G313500	chr3D	427445601	427447634
TraesCS3A01G189500	chr3A	233022747	233023160	TraesCS3B01G218700	chr3B	262078575	262078991	TraesCS3D01G193000	chr3D	183135364	183135779
TraesCS1A01G403200	chr1A	566497676	566500308	TraesCS1B01G432600	chr1B	657188228	657190870	TraesCS1D01G411200	chr1D	472537631	472540219
TraesCS3A01G042700	chr3A	22830772	22831632	TraesCS3B01G040800	chr3B	20319983	20320464	TraesCS3D01G037900	chr3D	13964741	13965455
TraesCS3A01G042400	chr3A	22786875	22787252	TraesCS3B01G041200	chr3B	20430411	20430791	TraesCS3D01G038100	chr3D	13988442	13989220
TraesCS5A01G166000	chr5A	354961166	354964928	TraesCS5B01G163400	chr5B	302060768	302064528	TraesCS5D01G170600	chr5D	267614538	267618344
TraesCS4A01G231600	chr4A	541337582	541340608	TraesCS4B01G084400	chr4B	82665440	82668455	TraesCS4D01G082300	chr4D	55581520	55584914
TraesCS5A01G371000	chr5A	570175190	570175572	TraesCS5B01G373400	chr5B	551141735	551142109	TraesCS5D01G380700	chr5D	450944433	450944798
TraesCS6A01G314600	chr6A	551090708	551092315	TraesCS6B01G344600	chr6B	606983018	606984842	TraesCS6D01G293900	chr6D	404595272	404597179
TraesCS4A01G002200	chr4A	1908784	1911389	TraesCS4B01G302900	chr4B	590424082	590426837	TraesCS4D01G301400	chr4D	469568638	469571606
TraesCS3A01G142100	chr3A	121484184	121488712	TraesCS3B01G162600	chr3B	160355550	160359835	TraesCS3D01G145200	chr3D	108916630	108919198
TraesCS3A01G185900	chr3A	218728270	218730111	TraesCS3B01G215500	chr3B	256433466	256435279	TraesCS3D01G189900	chr3D	177777865	177779699
TraesCS1A01G084600	chr1A	70906359	70906661	TraesCS1B01G101900	chr1B	111918023	111918421	TraesCS1D01G086000	chr1D	70456810	70457112
TraesCS2A01G468900	chr2A	712586401	712587964	TraesCS2B01G491800	chr2B	690039147	690039548	TraesCS2D01G469000	chr2D	574118991	574119392
TraesCS5A01G252200	chr5A	468460860	468463120	TraesCS5B01G251000	chr5B	433526159	433528862	TraesCS5D01G259800	chr5D	366046178	366048675
TraesCS3A01G149100	chr3A	134234906	134237202	TraesCS3B01G176400	chr3B	179366868	179369096	TraesCS3D01G157200	chr3D	125479215	125482465
TraesCS2A01G506100	chr2A	734101801	734102398	TraesCS2B01G534500	chr2B	730646319	730646907	TraesCS2D01G506900	chr2D	600434163	600434760
TraesCS5A01G206000	chr5A	415675310	415676334	TraesCS5B01G204500	chr5B	372248696	372249734	TraesCS5D01G212300	chr5D	321616217	321617256
TraesCS2A01G001200	chr2A	529549	532409	TraesCS2B01G022700	chr2B	10781297	10784006	TraesCS2D01G001400	chr2D	676283	679105
TraesCS6A01G263400	chr6A	486401350	486403817	TraesCS6B01G290400	chr6B	522422448	522425250	TraesCS6D01G251600	chr6D	355241440	355243887
TraesCS1A01G126200	chr1A	151351543	151352593	TraesCS1B01G145400	chr1B	198759282	198759992	TraesCS1D01G127300	chr1D	139904984	139905703
TraesCS5A01G101300	chr5A	148229705	148235471	TraesCS5B01G106100	chr5B	142696711	142702816	TraesCS5D01G113500	chr5D	130666897	130672701
TraesCS1A01G278500	chr1A	474259982	474260700	TraesCS1B01G287400	chr1B	499546134	499546872	TraesCS1D01G277700	chr1D	374484085	374484498
TraesCS2A01G481100	chr2A	718571842	718572262	TraesCS2B01G507200	chr2B	703977580	703978248	TraesCS2D01G481400	chr2D	584526911	584527344
TraesCS5A01G016000	chr5A	11519163	11521484	TraesCS5B01G014300	chr5B	13703223	13705574	TraesCS5D01G022100	chr5D	14969528	14971680
TraesCS5A01G450700	chr5A	632663821	632665116	TraesCS5B01G459000	chr5B	634981558	634982861	TraesCS5D01G460600	chr5D	505123734	505125051
TraesCS7A01G211200	chr7A	174199432	174201137	TraesCS7B01G118200	chr7B	137788716	137790401	TraesCS7D01G212900	chr7D	171307032	171308881
TraesCS2A01G160400	chr2A	111425857	111429212	TraesCS2B01G186700	chr2B	161419500	161420262	TraesCS2D01G167800	chr2D	111336495	111337227
TraesCS4A01G325500	chr4A	613319821	613321985	TraesCS5B01G538400	chr5B	693992353	693994819	TraesCS5D01G556700	chr5D	559728554	559730740
TraesCS2A01G260000	chr2A	409436274	409439330	TraesCS2B01G281900	chr2B	390362624	390365680	TraesCS2D01G263500	chr2D	322122187	322125243
TraesCS6A01G094700	chr6A	61425676	61426474	TraesCS6B01G122900	chr6B	117843774	117844392	TraesCS6D01G088500	chr6D	53673423	53674413
TraesCS2A01G338500	chr2A	572705588	572705749	TraesCS2B01G343400	chr2B	489031830	489031991	TraesCS2D01G324500	chr2D	417212833	417212994
TraesCS2A01G324000	chr2A	554414948	554416279	TraesCS2B01G358100	chr2B	510896756	510898099	TraesCS2D01G338900	chr2D	432079742	432081070
TraesCS6A01G287100	chr6A	519222682	519223494	TraesCS6B01G316300	chr6B	564216735	564217543	TraesCS6D01G267900	chr6D	377829538	377830331
TraesCS1A01G368800	chr1A	546514474	546516681	TraesCS1B01G387700	chr1B	621954551	621956992	TraesCS1D01G374600	chr1D	451955309	451957789
TraesCS2A01G156800	chr2A	103354814	103355374	TraesCS2B01G182300	chr2B	157284233	157284796	TraesCS2D01G162600	chr2D	106970861	106971424
TraesCS4A01G260500	chr4A	572881559	572882628	TraesCS4B01G053900	chr4B	42531435	42532150	TraesCS4D01G054100	chr4D	30169291	30170105
TraesCS5A01G011900	chr5A	7655097	7655824	TraesCS5B01G009800	chr5B	9523726	9524214	TraesCS5D01G016800	chr5D	9526298	9526780
TraesCS7A01G117100	chr7A	75035321	75036640	TraesCS7B01G014500	chr7B	11529855	11531173	TraesCS7D01G113100	chr7D	69265266	69266584
TraesCS4A01G296700	chr4A	596672137	596673917	TraesCS4B01G017000	chr4B	12142260	12143988	TraesCS4D01G015300	chr4D	6778254	6779628
TraesCS1A01G196200	chr1A	354300755	354302644	TraesCS1B01G210800	chr1B	383796172	383799807	TraesCS1D01G199600	chr1D	282285547	282289139
TraesCS2A01G378800	chr2A	621515441	621515971	TraesCS2B01G395800	chr2B	561258873	561259403	TraesCS2D01G374800	chr2D	478698699	478699503
TraesCS1A01G365400	chr1A	544495425	544496255	TraesCS1B01G382900	chr1B	614970186	614971307	TraesCS1D01G370900	chr1D	449312565	449313670
TraesCS3A01G117700	chr3A	88189718	88191057	TraesCS3B01G137000	chr3B	120403059	120405436	TraesCS3D01G119500	chr3D	74759394	74760797
TraesCS5A01G231600	chr5A	447309436	447310019	TraesCS5B01G229900	chr5B	406884071	406884463	TraesCS5D01G236400	chr5D	344873835	344874527
TraesCS2A01G550300	chr2A	757806098	757809625	TraesCS2B01G580900	chr2B	768548072	768549041	TraesCS2D01G551300	chr2D	627113494	627114596
TraesCS3A01G182400	chr3A	211953807	211954515	TraesCS3B01G212400	chr3B	252343793	252344041	TraesCS3D01G186900	chr3D	173596317	173596577
TraesCS5A01G387800	chr5A	584711826	584715028	TraesCS5B01G392900	chr5B	571473140	571476563	TraesCS5D01G397700	chr5D	464288655	464295134
TraesCS2A01G295300	chr2A	507716632	507717159	TraesCS2B01G311800	chr2B	445694516	445695040	TraesCS2D01G293100	chr2D	375373444	375373968
TraesCS1A01G266900	chr1A	462335071	462336245	TraesCS1B01G277800	chr1B	486345401	486346818	TraesCS1D01G267100	chr1D	363108124	363109519
TraesCS5A01G238900	chr5A	455089178	455089729	TraesCS5B01G237500	chr5B	418471990	418472541	TraesCS5D01G246000	chr5D	354259497	354260261
TraesCS5A01G161500	chr5A	343958639	343961197	TraesCS5B01G159000	chr5B	293207957	293210745	TraesCS5D01G166400	chr5D	259233864	259236422
TraesCS2A01G554900	chr2A	759732676	759733819	TraesCS2B01G589100	chr2B	775493745	775494677	TraesCS2D01G559700	chr2D	632081950	632083270
TraesCS3A01G169100	chr3A	177087106	177087783	TraesCS3B01G197400	chr3B	224427391	224428269	TraesCS3D01G172700	chr3D	153089350	153090030
TraesCS3A01G367800	chr3A	616711546	616712649	TraesCS3B01G399500	chr3B	630591591	630592733	TraesCS3D01G360800	chr3D	474432514	474433659
TraesCS3A01G446500	chr3A	686807264	686808532	TraesCS3B01G481600	chr3B	729003348	729004071	TraesCS3D01G439100	chr3D	549562134	549563039
TraesCS1A01G093000	chr1A	85823147	85823737	TraesCS1B01G121200	chr1B	143058578	143059168	TraesCS1D01G101700	chr1D	89517748	89518338
TraesCS1A01G412200	chr1A	572575955	572578542	TraesCS1B01G442600	chr1B	663079193	663082098	TraesCS1D01G420000	chr1D	476706659	476710523
TraesCS2A01G400000	chr2A	653362908	653365420	TraesCS2B01G418100	chr2B	598956537	598959227	TraesCS2D01G397600	chr2D	509731918	509735073
TraesCS2A01G518900	chr2A	742292971	742293603	TraesCS2B01G547200	chr2B	744057838	744058437	TraesCS2D01G520300	chr2D	609515156	609515782
TraesCS7A01G546400	chr7A	721913401	721916451	TraesCS7B01G469400	chr7B	726136352	726139145	TraesCS7D01G532600	chr7D	626356450	626359514
TraesCS5A01G050900	chr5A	46275689	46275937	TraesCS5B01G056500	chr5B	62978216	62979047	TraesCS5D01G061300	chr5D	58039120	58039371
TraesCS2A01G379700	chr2A	622740515	622740769	TraesCS2B01G396600	chr2B	563036801	563037325	TraesCS2D01G375900	chr2D	480172601	480172864
TraesCS4A01G067000	chr4A	64568443	64569565	TraesCS4B01G244600	chr4B	506323438	506324826	TraesCS4D01G244800	chr4D	409478926	409480045
TraesCS5A01G187400	chr5A	389132290	389133846	TraesCS5B01G196400	chr5B	354227912	354229468	TraesCS5D01G203600	chr5D	308863407	308864963
TraesCS2A01G296700	chr2A	510855566	510856645	TraesCS2B01G312900	chr2B	448323503	448324569	TraesCS2D01G294600	chr2D	376938667	376939745
TraesCS2A01G382900	chr2A	627587498	627589078	TraesCS2B01G400100	chr2B	568575500	568577050	TraesCS2D01G379200	chr2D	483761837	483763384
TraesCS3A01G180400	chr3A	208237783	208241049	TraesCS3B01G210100	chr3B	246149304	246152567	TraesCS3D01G185300	chr3D	170671619	170674876
TraesCS3A01G036300	chr3A	19975442	19976347	TraesCS3B01G047700	chr3B	24055096	24055946	TraesCS3D01G043700	chr3D	16628898	16629811
TraesCS6A01G235100	chr6A	444673823	444675208	TraesCS6B01G263800	chr6B	474748717	474750081	TraesCS6D01G217800	chr6D	307516738	307518111
TraesCS2A01G310100	chr2A	533546122	533546595	TraesCS2B01G327100	chr2B	468454584	468455057	TraesCS2D01G308300	chr2D	395320140	395320613
TraesCS2A01G351800	chr2A	592096206	592096436	TraesCS2B01G370000	chr2B	526999475	526999705	TraesCS2D01G350000	chr2D	447346034	447346264
TraesCS6A01G246900	chr6A	457683489	457685042	TraesCS6B01G277700	chr6B	502484962	502486965	TraesCS6D01G229100	chr6D	320225612	320227615
TraesCS1A01G167100	chr1A	300003984	300004745	TraesCS1B01G183500	chr1B	330388414	330389609	TraesCS1D01G173800	chr1D	247330085	247330885
TraesCS1A01G394400	chr1A	560403292	560406539	TraesCS1B01G422400	chr1B	645511135	645514305	TraesCS1D01G402000	chr1D	467596233	467599384
TraesCS1A01G206600	chr1A	368808183	368815690	TraesCS1B01G220200	chr1B	397425039	397437851	TraesCS1D01G209900	chr1D	295831504	295838907
TraesCS6A01G162500	chr6A	157958816	157960759	TraesCS6B01G188700	chr6B	217172872	217174671	TraesCS6D01G149700	chr6D	123162941	123164728
TraesCS4A01G113500	chr4A	137891008	137893571	TraesCS4B01G190600	chr4B	413191672	413194266	TraesCS4D01G191900	chr4D	335176761	335179332
TraesCS1A01G304300	chr1A	497510899	497514255	TraesCS1B01G314800	chr1B	539553715	539562346	TraesCS1D01G303800	chr1D	401673459	401676703
TraesCS6A01G335900	chr6A	568515939	568517944	TraesCS6B01G366700	chr6B	639533339	639534769	TraesCS6D01G315700	chr6D	423815291	423816726
TraesCS2A01G250300	chr2A	377136286	377136522	TraesCS2B01G266500	chr2B	358774526	358774762	TraesCS2D01G251500	chr2D	300889378	300889614
TraesCS2A01G193400	chr2A	161855892	161858306	TraesCS2B01G213300	chr2B	197717909	197720495	TraesCS2D01G194100	chr2D	139057851	139060421
TraesCS3A01G419300	chr3A	661473693	661475177	TraesCS3B01G454600	chr3B	696328536	696330020	TraesCS3D01G415000	chr3D	526974931	526976415
TraesCS7A01G215000	chr7A	180646447	180647162	TraesCS7B01G122200	chr7B	143321682	143322366	TraesCS7D01G216900	chr7D	177103893	177104607
TraesCS1A01G105700	chr1A	102164806	102170320	TraesCS1B01G128700	chr1B	158309702	158313089	TraesCS1D01G109300	chr1D	102773939	102777343
TraesCS7A01G346300	chr7A	509459742	509463999	TraesCS7B01G236800	chr7B	440818488	440821783	TraesCS7D01G332800	chr7D	423713856	423717638
TraesCS6A01G198800	chr6A	307968999	307980979	TraesCS6B01G231300	chr6B	379813117	379817570	TraesCS6D01G187500	chr6D	253748708	253753326
TraesCS1A01G133000	chr1A	185117192	185118673	TraesCS1B01G151200	chr1B	236953231	236954741	TraesCS1D01G131900	chr1D	155736047	155737549
TraesCS3A01G321800	chr3A	565459717	565461387	TraesCS3B01G344000	chr3B	553097253	553098369	TraesCS3D01G309500	chr3D	423834858	423836002
TraesCS2A01G492500	chr2A	724745559	724746756	TraesCS2B01G520700	chr2B	715599390	715600353	TraesCS2D01G492800	chr2D	590366234	590367214
TraesCS2A01G353600	chr2A	594123793	594124881	TraesCS2B01G371500	chr2B	529766970	529768131	TraesCS2D01G350500	chr2D	448501118	448502004
TraesCS1A01G323700	chr1A	514537512	514538771	TraesCS1B01G336900	chr1B	563996484	563997651	TraesCS1D01G325000	chr1D	417366373	417367571
TraesCS3A01G226800	chr3A	424080425	424080929	TraesCS3B01G257700	chr3B	415758410	415758913	TraesCS3D01G224800	chr3D	305891455	305891958
TraesCS1A01G276400	chr1A	471490061	471494305	TraesCS1B01G285600	chr1B	496562942	496567991	TraesCS1D01G275900	chr1D	371751859	371756363
TraesCS1A01G414700	chr1A	573943359	573944782	TraesCS1B01G444700	chr1B	665098982	665100129	TraesCS1D01G422000	chr1D	477499704	477500354
TraesCS4A01G271500	chr4A	583162282	583163565	TraesCS4B01G042500	chr4B	29673211	29674674	TraesCS4D01G039900	chr4D	17765786	17767021
TraesCS6A01G417600	chr6A	615820238	615823565	TraesCS6B01G471600	chr6B	719675370	719678550	TraesCS6D01G402800	chr6D	471015103	471018501
TraesCS2A01G413300	chr2A	670641484	670642179	TraesCS2B01G432000	chr2B	621180511	621181209	TraesCS2D01G411300	chr2D	526163075	526163773
TraesCS7A01G490400	chr7A	679922333	679923457	TraesCS7B01G393700	chr7B	660357409	660358313	TraesCS7D01G476800	chr7D	588062769	588063923
TraesCS1A01G048900	chr1A	30294397	30295059	TraesCS1B01G064400	chr1B	48904276	48904932	TraesCS1D01G050100	chr1D	30239699	30240419
TraesCS3A01G361900	chr3A	609982036	609987186	TraesCS3B01G394300	chr3B	621473154	621473953	TraesCS3D01G355600	chr3D	467352013	467352973
TraesCS3A01G336000	chr3A	582352033	582352425	TraesCS3B01G366700	chr3B	578980115	578980988	TraesCS3D01G329000	chr3D	441578510	441578902
TraesCS2A01G523700	chr2A	745039423	745040077	TraesCS2B01G553600	chr2B	749028186	749028847	TraesCS2D01G525900	chr2D	614644294	614644951
TraesCS2A01G517000	chr2A	740346569	740347388	TraesCS2B01G545500	chr2B	742454459	742455094	TraesCS2D01G518600	chr2D	608745741	608746370
TraesCS5A01G258900	chr5A	473407458	473408015	TraesCS5B01G257700	chr5B	440178867	440179413	TraesCS5D01G266700	chr5D	370818670	370819035
TraesCS7A01G245400	chr7A	223522188	223524526	TraesCS7B01G146100	chr7B	189902917	189905231	TraesCS7D01G244000	chr7D	211632463	211634731
TraesCS1A01G047400	chr1A	29280083	29280666	TraesCS1B01G061900	chr1B	46883638	46884671	TraesCS1D01G048500	chr1D	28289731	28290617
TraesCS5A01G072800	chr5A	84150593	84151315	TraesCS5B01G078900	chr5B	96018809	96019522	TraesCS5D01G085600	chr5D	90686645	90687377
TraesCS1A01G267900	chr1A	462793714	462799699	TraesCS1B01G278600	chr1B	486969330	486975457	TraesCS1D01G267800	chr1D	363723218	363729023
TraesCS5A01G316900	chr5A	527916125	527916720	TraesCS5B01G317500	chr5B	501476030	501476275	TraesCS5D01G323200	chr5D	415295211	415295808
TraesCS6A01G403600	chr6A	610897917	610899577	TraesCS6B01G447500	chr6B	708019273	708020879	TraesCS6D01G387100	chr6D	464259093	464260923
TraesCS4A01G126600	chr4A	163345721	163347867	TraesCS4B01G178300	chr4B	390402960	390404758	TraesCS4D01G179900	chr4D	312944407	312945906
TraesCS4A01G104500	chr4A	117894634	117896693	TraesCS4B01G199400	chr4B	428021352	428023126	TraesCS4D01G200500	chr4D	347517148	347519000
TraesCS4A01G096300	chr4A	104391082	104391686	TraesCS4B01G208100	chr4B	445240604	445240903	TraesCS4D01G209000	chr4D	360467730	360468029
TraesCS7A01G354300	chr7A	518748329	518749126	TraesCS7B01G273400	chr7B	501679499	501680287	TraesCS7D01G368400	chr7D	477201092	477201886
TraesCS5A01G493400	chr5A	662363572	662365392	TraesCS4B01G318800	chr4B	609426694	609429099	TraesCS4D01G315300	chr4D	481069398	481071392
TraesCS1A01G197500	chr1A	355345430	355348383	TraesCS1B01G212100	chr1B	385298493	385301320	TraesCS1D01G201000	chr1D	283619549	283622650
TraesCS5A01G032600	chr5A	29886998	29889211	TraesCS5B01G032800	chr5B	36072781	36074994	TraesCS5D01G040900	chr5D	41541067	41543280
TraesCS4A01G075100	chr4A	74576473	74577051	TraesCS4B01G231000	chr4B	482778395	482778973	TraesCS4D01G232500	chr4D	393122165	393122743
TraesCS4A01G123500	chr4A	155594032	155594265	TraesCS4B01G180900	chr4B	395910066	395910659	TraesCS4D01G182400	chr4D	318606207	318606428
TraesCS4A01G008000	chr4A	4847934	4848820	TraesCS4B01G296900	chr4B	582552815	582553701	TraesCS4D01G295800	chr4D	465600725	465601893
TraesCS4A01G129300	chr4A	168545272	168546427	TraesCS4B01G175200	chr4B	385210692	385216775	TraesCS4D01G177100	chr4D	308544569	308545738
TraesCS5A01G373700	chr5A	571684846	571685457	TraesCS5B01G375700	chr5B	553184894	553185770	TraesCS5D01G383200	chr5D	452681185	452681775
TraesCS1A01G081400	chr1A	64692315	64693864	TraesCS1B01G099100	chr1B	106764311	106765923	TraesCS1D01G083000	chr1D	66177830	66179656
TraesCS5A01G209700	chr5A	423041901	423043713	TraesCS5B01G207800	chr5B	377344574	377346786	TraesCS5D01G216000	chr5D	324907898	324909882
TraesCS2A01G384800	chr2A	631202456	631203560	TraesCS2B01G401800	chr2B	570656110	570656608	TraesCS2D01G381500	chr2D	485749637	485750038
TraesCS6A01G337600	chr6A	571682977	571683985	TraesCS6B01G368300	chr6B	642724111	642725089	TraesCS6D01G318500	chr6D	426983867	426984875
TraesCS6A01G095300	chr6A	61878050	61880920	TraesCS6B01G123300	chr6B	118189660	118192723	TraesCS6D01G088100	chr6D	53559653	53562955
TraesCS2A01G115900	chr2A	66095561	66096607	TraesCS2B01G135300	chr2B	101973778	101980661	TraesCS2D01G119300	chr2D	68795901	68797629
TraesCS5A01G049000	chr5A	44980187	44981777	TraesCS5B01G054100	chr5B	59161252	59162806	TraesCS5D01G059600	chr5D	56450741	56452495
TraesCS2A01G260100	chr2A	409639606	409641972	TraesCS2B01G281800	chr2B	390116092	390118121	TraesCS2D01G263400	chr2D	321912448	321914809
TraesCS3A01G511600	chr3A	731005635	731007564	TraesCS3B01G579500	chr3B	808973799	808975887	TraesCS3D01G519100	chr3D	602044791	602046902
TraesCS7A01G132100	chr7A	85159979	85160827	TraesCS7B01G032800	chr7B	32663618	32664734	TraesCS7D01G131700	chr7D	83472952	83474058
TraesCS1A01G046100	chr1A	27358979	27364212	TraesCS1B01G059500	chr1B	42012372	42016397	TraesCS1D01G046700	chr1D	26293814	26296891
TraesCS7A01G455300	chr7A	651197815	651200708	TraesCS7B01G355700	chr7B	615375168	615377455	TraesCS7D01G444200	chr7D	565197911	565200183
TraesCS3A01G096700	chr3A	61482555	61484432	TraesCS3B01G112500	chr3B	78606229	78608229	TraesCS3D01G097300	chr3D	49009395	49011269
TraesCS2A01G106700	chr2A	58824379	58826021	TraesCS2B01G124300	chr2B	92995446	92996816	TraesCS2D01G107300	chr2D	59626884	59629023
TraesCS5A01G002800	chr5A	2174677	2177646	TraesCS5B01G003000	chr5B	4594729	4597302	TraesCS5D01G002400	chr5D	2610639	2613218
TraesCS6A01G163400	chr6A	158916322	158919955	TraesCS6B01G186500	chr6B	212569058	212571626	TraesCS6D01G147600	chr6D	120654640	120657038
TraesCS6A01G196500	chr6A	288405441	288414730	TraesCS6B01G229700	chr6B	368471399	368482016	TraesCS6D01G179200	chr6D	192108422	192115860
TraesCS6A01G308400	chr6A	543215723	543216668	TraesCS6B01G337100	chr6B	593362337	593363181	TraesCS6D01G287600	chr6D	396916151	396916980
TraesCS3A01G313200	chr3A	552756197	552757412	TraesCS3B01G158700	chr3B	154006102	154006611	TraesCS3D01G141100	chr3D	103448259	103449266
TraesCS6A01G226000	chr6A	425657575	425658027	TraesCS6B01G255600	chr6B	459602118	459602564	TraesCS6D01G209100	chr6D	295354558	295355001
TraesCS6A01G335400	chr6A	567933447	567936606	TraesCS6B01G366100	chr6B	638828575	638831686	TraesCS6D01G315300	chr6D	423749847	423753114
TraesCS6A01G229800	chr6A	432511298	432513397	TraesCS6B01G251800	chr6B	451925073	451927112	TraesCS6D01G205200	chr6D	291149159	291151302
TraesCS7A01G220700	chr7A	189302717	189307146	TraesCS7B01G126700	chr7B	150818780	150823402	TraesCS7D01G221400	chr7D	182341882	182346092
TraesCS3A01G239800	chr3A	449790462	449795198	TraesCS3B01G268200	chr3B	431572388	431577053	TraesCS3D01G240200	chr3D	332621044	332625524
TraesCS7A01G219200	chr7A	186531331	186532656	TraesCS7B01G128100	chr7B	153437068	153438394	TraesCS7D01G222900	chr7D	184186016	184187339
TraesCS5A01G187900	chr5A	389713949	389715571	TraesCS5B01G195700	chr5B	353038930	353040546	TraesCS5D01G203100	chr5D	308228655	308230277
TraesCS4A01G110300	chr4A	134550128	134551765	TraesCS4B01G193700	chr4B	416624060	416625532	TraesCS4D01G194700	chr4D	337470239	337471684
TraesCS7A01G316700	chr7A	452749754	452752679	TraesCS7B01G217500	chr7B	400928579	400936593	TraesCS7D01G313400	chr7D	397198468	397201019
TraesCS1A01G323800	chr1A	514549684	514550588	TraesCS1B01G337100	chr1B	564161345	564162244	TraesCS1D01G325100	chr1D	417572776	417573656
TraesCS7A01G407900	chr7A	593464154	593464381	TraesCS7B01G308100	chr7B	551953474	551953701	TraesCS7D01G401600	chr7D	518641753	518641980
TraesCS3A01G276000	chr3A	505698115	505699627	TraesCS3B01G309700	chr3B	498350951	498366154	TraesCS3D01G276000	chr3D	382740170	382752659
TraesCS1A01G256900	chr1A	449469018	449470211	TraesCS1B01G267500	chr1B	470548096	470549289	TraesCS1D01G256300	chr1D	348828422	348830888
TraesCS5A01G240900	chr5A	456975702	456976235	TraesCS5B01G239000	chr5B	419620912	419621430	TraesCS5D01G247400	chr5D	354837740	354838267
TraesCS3A01G355300	chr3A	602920590	602921216	TraesCS3B01G388200	chr3B	610752269	610752880	TraesCS3D01G349300	chr3D	460500291	460500917
TraesCS3A01G293200	chr3A	523746005	523746499	TraesCS3B01G328000	chr3B	528631082	528631309	TraesCS3D01G293000	chr3D	402796032	402796259
TraesCS4A01G325600	chr4A	613322410	613325605	TraesCS5B01G538500	chr5B	693995295	693996691	TraesCS5D01G556800	chr5D	559730516	559731931
TraesCS3A01G444400	chr3A	686127736	686128056	TraesCS3B01G477900	chr3B	726470415	726471164	TraesCS3D01G436700	chr3D	548534744	548535384
TraesCS2A01G313100	chr2A	537513338	537513988	TraesCS2B01G330200	chr2B	474626216	474626758	TraesCS2D01G311600	chr2D	400387890	400388465
TraesCS3A01G389700	chr3A	638200337	638201056	TraesCS3B01G419100	chr3B	655638430	655639152	TraesCS3D01G380000	chr3D	496682613	496683335
TraesCS1A01G043300	chr1A	24077253	24078068	TraesCS1B01G056300	chr1B	39311181	39311591	TraesCS1D01G043900	chr1D	22903199	22903615
TraesCS2A01G367000	chr2A	611106056	611107790	TraesCS2B01G384500	chr2B	548389941	548397013	TraesCS2D01G363900	chr2D	469739238	469740525
TraesCS2A01G289100	chr2A	497439181	497440590	TraesCS2B01G305700	chr2B	436025597	436027006	TraesCS2D01G287100	chr2D	367226583	367227980
TraesCS2A01G280800	chr2A	469122359	469124082	TraesCS2B01G298200	chr2B	417643859	417645650	TraesCS2D01G279600	chr2D	351366414	351374177
TraesCS5A01G235000	chr5A	451247915	451249378	TraesCS5B01G233400	chr5B	411757414	411758802	TraesCS5D01G242000	chr5D	350703669	350705063
TraesCS3A01G243800	chr3A	457080493	457082358	TraesCS3B01G276400	chr3B	446174984	446176849	TraesCS3D01G247600	chr3D	346646234	346648099
TraesCS2A01G166000	chr2A	118464966	118466065	TraesCS2B01G192000	chr2B	167475838	167476948	TraesCS2D01G173300	chr2D	117124482	117125617
TraesCS2A01G194300	chr2A	162293409	162295628	TraesCS2B01G212600	chr2B	197208147	197210420	TraesCS2D01G193600	chr2D	138751738	138753971
TraesCS4A01G035900	chr4A	28600698	28602275	TraesCS4B01G268700	chr4B	543399140	543400740	TraesCS4D01G268000	chr4D	439291770	439293378
TraesCS2A01G355900	chr2A	599161729	599163776	TraesCS2B01G372200	chr2B	530415282	530417304	TraesCS2D01G352200	chr2D	450374844	450376888
TraesCS3A01G395600	chr3A	642925447	642927388	TraesCS3B01G427400	chr3B	666449975	666451940	TraesCS3D01G389200	chr3D	504739579	504741545
TraesCS7A01G429600	chr7A	624687279	624687936	TraesCS7B01G329800	chr7B	585461233	585461889	TraesCS7D01G421800	chr7D	541378672	541379329
TraesCS1A01G084800	chr1A	71059897	71060199	TraesCS1B01G102000	chr1B	111972307	111972690	TraesCS1D01G086200	chr1D	70564706	70565008
TraesCS5A01G265000	chr5A	476851950	476854034	TraesCS5B01G264600	chr5B	448601333	448603364	TraesCS5D01G273000	chr5D	375748515	375750609
TraesCS4A01G020600	chr4A	14164161	14168003	TraesCS4B01G282900	chr4B	566235511	566238968	TraesCS4D01G281900	chr4D	453048402	453051868
TraesCS2A01G169000	chr2A	123514429	123520657	TraesCS2B01G195300	chr2B	172890712	172895217	TraesCS2D01G176600	chr2D	120092720	120097720
TraesCS6A01G159600	chr6A	152030789	152031413	TraesCS6B01G191700	chr6B	225875703	225876012	TraesCS6D01G152900	chr6D	126876691	126876999
TraesCS2A01G353400	chr2A	593838200	593838778	TraesCS2B01G371300	chr2B	529592963	529593541	TraesCS2D01G350700	chr2D	448689421	448689999
TraesCS4A01G100800	chr4A	113324610	113325338	TraesCS4B01G203800	chr4B	435437938	435441558	TraesCS4D01G204600	chr4D	352124810	352125547
TraesCS5A01G391900	chr5A	588371704	588373242	TraesCS5B01G396800	chr5B	574671537	574672945	TraesCS5D01G401800	chr5D	467597897	467598906
TraesCS2A01G079400	chr2A	36042234	36044597	TraesCS2B01G094200	chr2B	54533604	54537017	TraesCS2D01G076800	chr2D	32793551	32796236
TraesCS1A01G304000	chr1A	497345478	497346953	TraesCS1B01G314500	chr1B	539460003	539461388	TraesCS1D01G303500	chr1D	401357606	401359072
TraesCS7A01G328600	chr7A	478095693	478096818	TraesCS7B01G229300	chr7B	431306454	431309170	TraesCS7D01G325500	chr7D	415957997	415959192
TraesCS7A01G304300	chr7A	428340986	428341573	TraesCS7B01G204600	chr7B	374982671	374983504	TraesCS7D01G299800	chr7D	379825444	379826205
TraesCS7A01G564000	chr7A	733775963	733778755	TraesCS1B01G402200	chr1B	632145930	632156551	TraesCS7D01G520800	chr7D	618232402	618235191
TraesCS3A01G217700	chr3A	398736293	398740920	TraesCS3B01G248000	chr3B	395350678	395352504	TraesCS3D01G234600	chr3D	323719103	323720914
TraesCS6A01G273900	chr6A	500078047	500080143	TraesCS6B01G301400	chr6B	539721220	539722571	TraesCS6D01G254100	chr6D	358321095	358323583
TraesCS7A01G404000	chr7A	585045768	585048405	TraesCS7B01G303600	chr7B	544109626	544112151	TraesCS7D01G397400	chr7D	512262251	512264721
TraesCS5A01G128200	chr5A	285397522	285399321	TraesCS5B01G127200	chr5B	232295637	232297436	TraesCS5D01G135800	chr5D	216155914	216157713
TraesCS6A01G405200	chr6A	611328563	611330608	TraesCS6B01G449400	chr6B	708710481	708712559	TraesCS6D01G388700	chr6D	464761976	464766165
TraesCS4A01G023800	chr4A	16969455	16971937	TraesCS4B01G279800	chr4B	562704899	562707602	TraesCS4D01G278200	chr4D	449978138	449980806
TraesCS3A01G037700	chr3A	20335247	20336991	TraesCS3B01G045900	chr3B	23182755	23184495	TraesCS3D01G041800	chr3D	16032239	16033961
TraesCS3A01G177600	chr3A	201475148	201476206	TraesCS3B01G207400	chr3B	242886412	242887706	TraesCS3D01G183200	chr3D	167790431	167791489
TraesCS3A01G151000	chr3A	138284698	138285994	TraesCS3B01G177800	chr3B	181676277	181677587	TraesCS3D01G158800	chr3D	127654296	127655598
TraesCS7A01G302700	chr7A	424549405	424551225	TraesCS7B01G202800	chr7B	372037570	372039390	TraesCS7D01G298000	chr7D	376947567	376949387
TraesCS5A01G160000	chr5A	341504183	341505553	TraesCS5B01G157700	chr5B	290810897	290812171	TraesCS5D01G165100	chr5D	256723465	256724886
TraesCS3A01G237000	chr3A	442901179	442901427	TraesCS3B01G262800	chr3B	421612497	421612745	TraesCS3D01G237400	chr3D	328397544	328397792
TraesCS7A01G227700	chr7A	198190620	198191436	TraesCS7B01G191800	chr7B	329795959	329796165	TraesCS7D01G226700	chr7D	186829145	186829351
TraesCS3A01G449000	chr3A	688677295	688678540	TraesCS3B01G485700	chr3B	732431285	732432568	TraesCS3D01G441700	chr3D	551984790	551986077
TraesCS2A01G414400	chr2A	671384426	671385077	TraesCS2B01G433500	chr2B	622704326	622715567	TraesCS2D01G411700	chr2D	526377490	526378169
TraesCS3A01G367700	chr3A	616704493	616706716	TraesCS3B01G399400	chr3B	630586886	630588835	TraesCS3D01G360700	chr3D	474427796	474430272
TraesCS4A01G257400	chr4A	570262263	570267332	TraesCS4B01G057200	chr4B	46952812	46958648	TraesCS4D01G057400	chr4D	32351017	32356587
TraesCS4A01G218100	chr4A	519570632	519574956	TraesCS4B01G096900	chr4B	101263635	101268241	TraesCS4D01G093200	chr4D	68660015	68664314
TraesCS5A01G084300	chr5A	109967698	109968054	TraesCS5B01G089900	chr5B	115420061	115420417	TraesCS5D01G096100	chr5D	106519067	106519423
TraesCS4A01G044400	chr4A	37007028	37008248	TraesCS4B01G265500	chr4B	536894783	536896000	TraesCS4D01G265500	chr4D	435626981	435628198
TraesCS7A01G248100	chr7A	229143744	229145666	TraesCS7B01G143400	chr7B	184296939	184299018	TraesCS7D01G246900	chr7D	216082673	216084741
TraesCS7A01G360200	chr7A	533897117	533899219	TraesCS7B01G267600	chr7B	490606289	490608609	TraesCS7D01G362900	chr7D	466057544	466059828
TraesCS1A01G374900	chr1A	549853362	549857107	TraesCS1B01G395100	chr1B	626723210	626727321	TraesCS1D01G382100	chr1D	457176454	457180235
TraesCS3A01G334900	chr3A	581267285	581270293	TraesCS3B01G365800	chr3B	578392736	578395158	TraesCS3D01G328200	chr3D	441141205	441143547
TraesCS2A01G334200	chr2A	568284501	568286343	TraesCS2B01G347400	chr2B	494263952	494265965	TraesCS2D01G328400	chr2D	421793353	421795259
TraesCS7A01G172500	chr7A	127347888	127348862	TraesCS7B01G077300	chr7B	87028897	87029871	TraesCS7D01G173300	chr7D	125856231	125857304
TraesCS7A01G314500	chr7A	448265811	448266572	TraesCS7B01G215200	chr7B	394780044	394780793	TraesCS7D01G311600	chr7D	394991525	394992118
TraesCS6A01G155000	chr6A	143715271	143718311	TraesCS6B01G183000	chr6B	204609237	204611871	TraesCS6D01G144900	chr6D	115322613	115326185
TraesCS1A01G372800	chr1A	549285977	549288085	TraesCS1B01G392800	chr1B	626067198	626069234	TraesCS1D01G379400	chr1D	455651244	455653229
TraesCS6A01G296200	chr6A	529600852	529601491	TraesCS6B01G326000	chr6B	575330701	575331403	TraesCS6D01G276500	chr6D	385233612	385233848
TraesCS4A01G088500	chr4A	93980174	93981859	TraesCS4B01G215700	chr4B	455363774	455365459	TraesCS4D01G216200	chr4D	370302168	370303853
TraesCS5A01G228500	chr5A	444566533	444568029	TraesCS5B01G227300	chr5B	403841544	403843043	TraesCS5D01G239100	chr5D	347357878	347359374
TraesCS3A01G250700	chr3A	469739160	469740692	TraesCS3B01G280200	chr3B	450224214	450225737	TraesCS3D01G251100	chr3D	351599110	351600634
TraesCS1A01G020600	chr1A	10069852	10072312	TraesCS1B01G024600	chr1B	11860595	11862967	TraesCS1D01G020100	chr1D	8715071	8717737
TraesCS1A01G386800	chr1A	555797050	555799192	TraesCS1B01G414000	chr1B	638987817	638988614	TraesCS1D01G394300	chr1D	463445862	463446659
TraesCS2A01G448400	chr2A	697300277	697302395	TraesCS2B01G469100	chr2B	665187259	665189368	TraesCS2D01G447500	chr2D	557266101	557268254
TraesCS7A01G412300	chr7A	603097111	603098628	TraesCS7B01G311500	chr7B	556736603	556738114	TraesCS7D01G405400	chr7D	522916901	522918617
TraesCS5A01G299800	chr5A	509111445	509113391	TraesCS5B01G301400	chr5B	486069498	486074757	TraesCS5D01G308200	chr5D	405154762	405157023
TraesCS5A01G119400	chr5A	248532921	248533720	TraesCS5B01G121200	chr5B	216396657	216399067	TraesCS5D01G126500	chr5D	193510113	193510918
TraesCS1A01G332400	chr1A	520810586	520814487	TraesCS1B01G346100	chr1B	574284791	574288744	TraesCS1D01G335100	chr1D	425043130	425047472
TraesCS2A01G403600	chr2A	659270856	659271419	TraesCS2B01G421600	chr2B	607048695	607049248	TraesCS2D01G400700	chr2D	515573942	515574505
TraesCS1A01G099700	chr1A	96364461	96365555	TraesCS1B01G111700	chr1B	129998604	129999686	TraesCS1D01G093000	chr1D	79091341	79092432
TraesCS2A01G334500	chr2A	568310269	568313988	TraesCS2B01G347700	chr2B	494285639	494289332	TraesCS2D01G328700	chr2D	421823488	421826324
TraesCS5A01G227900	chr5A	444527329	444529752	TraesCS5B01G226700	chr5B	403702773	403705238	TraesCS5D01G239700	chr5D	347447314	347449740
TraesCS7A01G327800	chr7A	476934804	476935403	TraesCS7B01G228500	chr7B	428919847	428920651	TraesCS7D01G324600	chr7D	414488305	414488904
TraesCS3A01G094900	chr3A	60504891	60505685	TraesCS3B01G110400	chr3B	76430541	76431212	TraesCS3D01G095100	chr3D	48364010	48364684
TraesCS5A01G375900	chr5A	573673594	573676162	TraesCS5B01G378100	chr5B	556293523	556296037	TraesCS5D01G385400	chr5D	454729961	454732297
TraesCS3A01G296000	chr3A	530433868	530434938	TraesCS3B01G340900	chr3B	547450439	547451505	TraesCS3D01G307000	chr3D	420486943	420488009
TraesCS2A01G236200	chr2A	302033689	302054301	TraesCS2B01G259600	chr2B	324651223	324667281	TraesCS2D01G240900	chr2D	260360860	260391363
TraesCS7A01G235100	chr7A	206936031	206937345	TraesCS7B01G133300	chr7B	162113428	162114803	TraesCS7D01G235100	chr7D	197876381	197877742
TraesCS3A01G409700	chr3A	654069569	654071173	TraesCS3B01G442800	chr3B	683106564	683108456	TraesCS3D01G404300	chr3D	518591052	518592651
TraesCS5A01G264500	chr5A	476682885	476687349	TraesCS5B01G263800	chr5B	448220457	448223849	TraesCS5D01G272100	chr5D	375377462	375387367
TraesCS6A01G111700	chr6A	80818619	80819835	TraesCS6B01G139800	chr6B	136821982	136823420	TraesCS6D01G100500	chr6D	63713557	63714941
TraesCS2A01G384700	chr2A	630091149	630093025	TraesCS2B01G401700	chr2B	570093158	570094151	TraesCS2D01G381400	chr2D	485490083	485491077
TraesCS3A01G164000	chr3A	168832387	168836237	TraesCS3B01G201900	chr3B	236148240	236151269	TraesCS3D01G177700	chr3D	159431723	159434643
TraesCS3A01G231800	chr3A	433408190	433408528	TraesCS3B01G261100	chr3B	419119275	419119694	TraesCS3D01G221500	chr3D	301850498	301851270
TraesCS5A01G318900	chr5A	529368805	529369134	TraesCS5B01G319400	chr5B	503327212	503327772	TraesCS5D01G325100	chr5D	416600447	416600785
TraesCS5A01G334600	chr5A	544152551	544154665	TraesCS5B01G334100	chr5B	517676447	517679377	TraesCS5D01G339400	chr5D	428496047	428498172
TraesCS5A01G504600	chr5A	670251004	670251486	TraesCS4B01G334000	chr4B	625118786	625119268	TraesCS4D01G330100	chr4D	488496133	488496600
TraesCS7A01G251600	chr7A	235469436	235470437	TraesCS7B01G139500	chr7B	175995999	175998859	TraesCS7D01G249700	chr7D	220979686	220980730
TraesCS1A01G184900	chr1A	335545569	335546567	TraesCS1B01G192900	chr1B	345416989	345417987	TraesCS1D01G191900	chr1D	267590471	267591875
TraesCS4A01G017600	chr4A	11711788	11713133	TraesCS4B01G286500	chr4B	570090292	570091643	TraesCS4D01G285200	chr4D	455897487	455898861
TraesCS1A01G248900	chr1A	441020255	441023075	TraesCS1B01G259600	chr1B	456998120	457003485	TraesCS1D01G248400	chr1D	341272909	341275684
TraesCS6A01G314200	chr6A	550739519	550744595	TraesCS6B01G344200	chr6B	606296284	606304514	TraesCS6D01G293500	chr6D	404223730	404230622
TraesCS6A01G353700	chr6A	585427107	585429095	TraesCS6B01G386400	chr6B	661338251	661340087	TraesCS6D01G336000	chr6D	437163517	437165596
TraesCS2A01G200700	chr2A	173516662	173518014	TraesCS2B01G228000	chr2B	222000096	222001445	TraesCS2D01G208500	chr2D	162889761	162891110
TraesCS5A01G364400	chr5A	564600524	564604299	TraesCS5B01G366300	chr5B	544909729	544913600	TraesCS5D01G373300	chr5D	446759394	446763482
TraesCS2A01G541500	chr2A	752871993	752875082	TraesCS2B01G571800	chr2B	761992493	761995627	TraesCS2D01G542700	chr2D	621067512	621070597
TraesCS2A01G492900	chr2A	725343540	725347537	TraesCS2B01G521000	chr2B	715923256	715927282	TraesCS2D01G493100	chr2D	590675095	590679144
TraesCS1A01G361300	chr1A	541997623	541998295	TraesCS1B01G377900	chr1B	610169602	610170547	TraesCS1D01G365700	chr1D	446271821	446272796
TraesCS5A01G486700	chr5A	657382244	657383882	TraesCS5B01G500600	chr5B	667676880	667679483	TraesCS5D01G500900	chr5D	529219699	529222016
TraesCS2A01G080000	chr2A	36138685	36141909	TraesCS2B01G094800	chr2B	54778765	54781219	TraesCS2D01G077300	chr2D	32983989	32986713
TraesCS2A01G323700	chr2A	554011967	554019795	TraesCS2B01G257700	chr2B	310496029	310501367	TraesCS2D01G339300	chr2D	433213511	433221240
TraesCS4A01G162000	chr4A	352479845	352513614	TraesCS4B01G151200	chr4B	240191035	240212102	TraesCS4D01G155700	chr4D	208379543	208421915
TraesCS6A01G082300	chr6A	51398946	51401083	TraesCS6B01G109300	chr6B	90102982	90104198	TraesCS6D01G075300	chr6D	38877406	38879499
TraesCS1A01G115000	chr1A	119149117	119151788	TraesCS1B01G134900	chr1B	171409034	171411671	TraesCS1D01G116400	chr1D	112214791	112217431
TraesCS1A01G432400	chr1A	584291013	584313692	TraesCS1B01G211600	chr1B	385159505	385162531	TraesCS1D01G033500	chr1D	13504029	13508022
TraesCS5A01G097800	chr5A	139078647	139083845	TraesCS5B01G103300	chr5B	137665787	137672125	TraesCS5D01G110100	chr5D	124847365	124857962
TraesCS5A01G046100	chr5A	41424465	41427528	TraesCS5B01G050200	chr5B	55371502	55374521	TraesCS5D01G056000	chr5D	52281618	52284618
TraesCS1A01G229600	chr1A	402232533	402236334	TraesCS1B01G244500	chr1B	433636790	433640856	TraesCS1D01G232400	chr1D	320721527	320725617
TraesCS4A01G018700	chr4A	12166841	12169821	TraesCS4B01G285200	chr4B	568665201	568668187	TraesCS4D01G284300	chr4D	455648258	455650293
TraesCS5A01G423400	chr5A	609211663	609212325	TraesCS5B01G425500	chr5B	601344581	601345375	TraesCS5D01G432000	chr5D	488355687	488356268
TraesCS3A01G188700	chr3A	230091482	230092842	TraesCS3B01G217900	chr3B	260655471	260656798	TraesCS3D01G192100	chr3D	182202495	182203818
TraesCS2A01G115800	chr2A	66086371	66087699	TraesCS2B01G135400	chr2B	101974905	101976230	TraesCS2D01G119400	chr2D	68798125	68799456
TraesCS1A01G039100	chr1A	21281859	21285282	TraesCS1B01G051600	chr1B	31857185	31860618	TraesCS1D01G040700	chr1D	19875251	19879895
TraesCS3A01G469200	chr3A	701863302	701863913	TraesCS3B01G511200	chr3B	755042769	755043380	TraesCS3D01G465700	chr3D	569547066	569549250
TraesCS7A01G268200	chr7A	271723601	271724071	TraesCS7B01G164100	chr7B	226441315	226441782	TraesCS7D01G266700	chr7D	249485355	249485834
TraesCS4A01G214700	chr4A	513082798	513087480	TraesCS4B01G101400	chr4B	106972053	106976973	TraesCS4D01G098100	chr4D	74608381	74613100
TraesCS5A01G328700	chr5A	537767691	537769202	TraesCS5B01G328800	chr5B	512840113	512841630	TraesCS5D01G334600	chr5D	424124273	424125805
TraesCS2A01G169400	chr2A	124366371	124375820	TraesCS2B01G195700	chr2B	173439644	173445605	TraesCS2D01G176900	chr2D	120537545	120547423
TraesCS7A01G364800	chr7A	538807076	538808127	TraesCS7B01G262800	chr7B	483765513	483766581	TraesCS7D01G358000	chr7D	461141824	461143156
TraesCS7A01G184100	chr7A	138536038	138538773	TraesCS7B01G089100	chr7B	103980296	103981143	TraesCS7D01G185800	chr7D	138498866	138501610
TraesCS2A01G098800	chr2A	52008577	52009603	TraesCS2B01G115100	chr2B	78103237	78104261	TraesCS2D01G089200	chr2D	39199860	39200585
TraesCS5A01G125100	chr5A	275090587	275101375	TraesCS5B01G124600	chr5B	225516169	225525523	TraesCS5D01G132800	chr5D	211978445	211987942
TraesCS2A01G210700	chr2A	194676342	194680411	TraesCS2B01G236600	chr2B	236881224	236885666	TraesCS2D01G217200	chr2D	180324637	180328579
TraesCS2A01G272600	chr2A	446063018	446073298	TraesCS2B01G290800	chr2B	403693503	403703507	TraesCS2D01G271900	chr2D	335680692	335690932
TraesCS7A01G095900	chr7A	58977408	58985684	TraesCS3B01G576200	chr3B	806115148	806146960	TraesCS3D01G515400	chr3D	598895998	598906066
TraesCS3A01G538200	chr3A	749402236	749407134	TraesCS3B01G603600	chr3B	822968033	822972687	TraesCS3D01G543800	chr3D	613732672	613737768
TraesCS7A01G235300	chr7A	206954246	206975562	TraesCS7B01G133500	chr7B	162136779	162147447	TraesCS7D01G235400	chr7D	197919599	197932997
TraesCS3A01G452100	chr3A	690193478	690195192	TraesCS3B01G489000	chr3B	734732878	734734301	TraesCS3D01G444600	chr3D	553740234	553741843
TraesCS1A01G446100	chr1A	593993316	594001850	TraesCS1B01G481200	chr1B	689200556	689203412	TraesCS1D01G454900	chr1D	495421699	495424585
TraesCS1A01G084300	chr1A	70040315	70041259	TraesCS4B01G156500	chr4B	289102565	289103509	TraesCS4D01G156100	chr4D	209904083	209905027
TraesCS1A01G219000	chr1A	387811919	387813379	TraesCS1B01G232500	chr1B	418051073	418052512	TraesCS1D01G220700	chr1D	308423605	308425256
TraesCS4A01G329000	chr4A	614244840	614247194	TraesCS5B01G543400	chr5B	696425039	696427496	TraesCS5D01G544800	chr5D	554357761	554360305
TraesCS2A01G305800	chr2A	526063856	526065025	TraesCS2B01G322500	chr2B	461091666	461092884	TraesCS2D01G304200	chr2D	389277266	389278327
TraesCS3A01G531500	chr3A	744304096	744304630	TraesCS3B01G601900	chr3B	822101995	822102340	TraesCS3D01G536800	chr3D	610194003	610194337
TraesCS5A01G098400	chr5A	139684840	139686270	TraesCS5B01G103700	chr5B	138350757	138352514	TraesCS5D01G110500	chr5D	125733167	125734756
TraesCS5A01G135300	chr5A	305555019	305557154	TraesCS5B01G134100	chr5B	251249781	251251978	TraesCS5D01G141800	chr5D	227703183	227705313
TraesCS3A01G248200	chr3A	466111098	466112622	TraesCS3B01G276900	chr3B	447007635	447009168	TraesCS3D01G248200	chr3D	346977570	346979096
TraesCS6A01G300300	chr6A	533279259	533281395	TraesCS6B01G330000	chr6B	579405696	579408025	TraesCS6D01G280200	chr6D	388097323	388099468
TraesCS6A01G109700	chr6A	79087136	79088963	TraesCS6B01G138200	chr6B	135707764	135709973	TraesCS6D01G098200	chr6D	61791663	61793487
TraesCS6A01G134100	chr6A	106478180	106480357	TraesCS6B01G162400	chr6B	169028235	169030421	TraesCS6D01G123400	chr6D	88676555	88678744
TraesCS4A01G225500	chr4A	533444658	533448029	TraesCS4B01G090700	chr4B	93288009	93291395	TraesCS4D01G087800	chr4D	62877250	62880289
TraesCS1A01G387600	chr1A	556297318	556299258	TraesCS1B01G415100	chr1B	640154741	640156701	TraesCS1D01G395600	chr1D	464139444	464141381
TraesCS3A01G497500	chr3A	723565528	723566310	TraesCS3B01G560300	chr3B	794395901	794396665	TraesCS3D01G505300	chr3D	592760986	592761762
TraesCS3A01G503100	chr3A	726017598	726020690	TraesCS3B01G566500	chr3B	798458184	798461466	TraesCS3D01G509700	chr3D	595016277	595019623
TraesCS1A01G177400	chr1A	320222692	320225119	TraesCS1B01G202800	chr1B	364418359	364420755	TraesCS1D01G175900	chr1D	250139889	250141338
TraesCS7A01G159600	chr7A	115903779	115904909	TraesCS7B01G064100	chr7B	69786320	69787558	TraesCS7D01G160400	chr7D	110791773	110793394
TraesCS1A01G270000	chr1A	464087059	464089072	TraesCS1B01G280400	chr1B	488642834	488644805	TraesCS1D01G270000	chr1D	365195718	365197810
TraesCS4A01G223000	chr4A	530891468	530892193	TraesCS4B01G093300	chr4B	95718208	95719016	TraesCS4D01G090100	chr4D	65172230	65172967
TraesCS4A01G117500	chr4A	143433827	143436210	TraesCS4B01G186900	chr4B	406891051	406893460	TraesCS4D01G188200	chr4D	327437413	327439840
TraesCS7A01G242000	chr7A	217529279	217530973	TraesCS7B01G149400	chr7B	196998746	197003482	TraesCS7D01G240900	chr7D	205496842	205498533
TraesCS6A01G313300	chr6A	550064107	550065545	TraesCS6B01G343400	chr6B	604461900	604463123	TraesCS6D01G292800	chr6D	403399937	403401166
TraesCS3A01G354800	chr3A	602686240	602689711	TraesCS3B01G387800	chr3B	610497726	610501319	TraesCS3D01G348800	chr3D	460418797	460422282
TraesCS7A01G313900	chr7A	447750431	447753866	TraesCS7B01G214800	chr7B	393866751	393870100	TraesCS7D01G310800	chr7D	394114251	394117534
TraesCS6A01G261600	chr6A	484857571	484858312	TraesCS6B01G288900	chr6B	520086068	520087230	TraesCS6D01G242300	chr6D	344332740	344333572
TraesCS3A01G022200	chr3A	12510813	12513256	TraesCS3B01G023700	chr3B	10199315	10201933	TraesCS3D01G024500	chr3D	8285414	8287617
TraesCS7A01G495600	chr7A	685834011	685839911	TraesCS7B01G401700	chr7B	668023268	668029238	TraesCS7D01G482900	chr7D	593122345	593125454
TraesCS3A01G252200	chr3A	472791170	472792330	TraesCS3B01G281600	chr3B	452462243	452463580	TraesCS3D01G252700	chr3D	354073171	354074497
TraesCS3A01G395800	chr3A	642955107	642959020	TraesCS3B01G427600	chr3B	666506526	666510877	TraesCS3D01G389400	chr3D	504973962	504977696
TraesCS4A01G132000	chr4A	176867771	176874729	TraesCS4B01G172600	chr4B	377678884	377685542	TraesCS4D01G174600	chr4D	302681406	302688357
TraesCS2A01G408900	chr2A	666290596	666293001	TraesCS2B01G427200	chr2B	614396546	614398951	TraesCS2D01G406000	chr2D	521410786	521413191
TraesCS6A01G035700	chr6A	17601502	17602454	TraesCS6B01G050100	chr6B	29756741	29757460	TraesCS6D01G041100	chr6D	16772310	16773029
TraesCS7A01G306100	chr7A	431040229	431042669	TraesCS7B01G206300	chr7B	377321464	377323732	TraesCS7D01G302800	chr7D	382943626	382945978
TraesCS1A01G319000	chr1A	510280998	510282209	TraesCS1B01G331300	chr1B	556989395	556990577	TraesCS1D01G318800	chr1D	413212793	413213991
TraesCS5A01G130600	chr5A	293864553	293866689	TraesCS5B01G130500	chr5B	242543601	242545238	TraesCS5D01G138100	chr5D	220097285	220099389
TraesCS3A01G454600	chr3A	692711951	692720802	TraesCS3B01G493200	chr3B	738746431	738754923	TraesCS3D01G447300	chr3D	555789869	555798593
TraesCS3A01G205900	chr3A	362338050	362341447	TraesCS3B01G237800	chr3B	373131085	373134429	TraesCS3D01G209700	chr3D	277135936	277139288
TraesCS7A01G345200	chr7A	507171663	507178878	TraesCS7B01G238000	chr7B	443343567	443345706	TraesCS7D01G334100	chr7D	426152510	426154634
TraesCS2A01G222400	chr2A	213412815	213413905	TraesCS2B01G247800	chr2B	254328384	254328978	TraesCS2D01G228300	chr2D	196890768	196891380
TraesCS4A01G117400	chr4A	143250724	143252545	TraesCS4B01G187000	chr4B	407056730	407058534	TraesCS4D01G188300	chr4D	327718962	327721065
TraesCS5A01G412000	chr5A	600441931	600444551	TraesCS5B01G415800	chr5B	590001371	590004810	TraesCS5D01G421200	chr5D	481428936	481431556
TraesCS7A01G328800	chr7A	478497330	478502205	TraesCS7B01G229500	chr7B	431657744	431662412	TraesCS7D01G325700	chr7D	416232724	416237263
TraesCS5A01G206800	chr5A	417312921	417313712	TraesCS5B01G205200	chr5B	373525446	373526697	TraesCS5D01G213000	chr5D	322179304	322180482
TraesCS6A01G337700	chr6A	571685282	571688362	TraesCS6B01G368400	chr6B	642726814	642729933	TraesCS6D01G318600	chr6D	426986870	426989559
TraesCS3A01G274000	chr3A	502836457	502838876	TraesCS3B01G307700	chr3B	494070348	494073448	TraesCS3D01G273200	chr3D	378922983	378925399
TraesCS5A01G102500	chr5A	156224987	156226613	TraesCS5B01G106800	chr5B	144815704	144817318	TraesCS5D01G114300	chr5D	133536649	133538263
TraesCS5A01G528200	chr5A	688318630	688322439	TraesCS4B01G359300	chr4B	649603043	649606860	TraesCS4D01G352900	chr4D	503804443	503808859
TraesCS4A01G078100	chr4A	78159923	78163203	TraesCS4B01G234200	chr4B	488258420	488261851	TraesCS4D01G235400	chr4D	396432846	396436272
TraesCS1A01G419500	chr1A	576345882	576350730	TraesCS1B01G449600	chr1B	668118006	668126459	TraesCS1D01G427300	chr1D	479867773	479876515
TraesCS6A01G168200	chr6A	172137087	172138863	TraesCS6B01G196000	chr6B	232168032	232169818	TraesCS6D01G157300	chr6D	133296600	133298108
TraesCS5A01G146500	chr5A	323021383	323023478	TraesCS5B01G145300	chr5B	272438831	272441093	TraesCS5D01G145800	chr5D	232453702	232455752
TraesCS5A01G357100	chr5A	559092546	559095683	TraesCS5B01G359600	chr5B	539309750	539311646	TraesCS5D01G366200	chr5D	443066881	443068780
TraesCS4A01G315700	chr4A	605711438	605714093	TraesCS5B01G563800	chr5B	709366315	709368902	TraesCS5D01G551200	chr5D	557191963	557194506
TraesCS4A01G270000	chr4A	581455498	581456574	TraesCS4B01G044100	chr4B	31971672	31973496	TraesCS4D01G041600	chr4D	19460705	19461835
TraesCS4A01G060900	chr4A	58110431	58111967	TraesCS4B01G236300	chr4B	494221723	494223195	TraesCS4D01G237700	chr4D	399957552	399958978
TraesCS6A01G243100	chr6A	454679847	454681656	TraesCS6B01G281100	chr6B	507467838	507469650	TraesCS6D01G225400	chr6D	317080843	317082668
TraesCS2A01G089900	chr2A	42784816	42785750	TraesCS2B01G105600	chr2B	66355742	66356671	TraesCS2D01G087800	chr2D	37870017	37870936
TraesCS3A01G476900	chr3A	708819297	708824028	TraesCS3B01G520300	chr3B	763340578	763344777	TraesCS3D01G471400	chr3D	573765478	573768664
TraesCS7A01G298600	chr7A	404469377	404475255	TraesCS7B01G188400	chr7B	319852887	319858729	TraesCS7D01G294300	chr7D	366447764	366452926
TraesCS4A01G281700	chr4A	589602948	589607173	TraesCS4B01G031300	chr4B	23404428	23408188	TraesCS4D01G028900	chr4D	12700119	12703878
TraesCS7A01G285400	chr7A	328986481	328990546	TraesCS7B01G199800	chr7B	361567895	361573198	TraesCS7D01G282800	chr7D	290543562	290547455
TraesCS4A01G047700	chr4A	38717788	38719244	TraesCS4B01G257200	chr4B	522503570	522504940	TraesCS4D01G257100	chr4D	426844330	426845746
TraesCS2A01G429400	chr2A	682551841	682554351	TraesCS2B01G449900	chr2B	643181910	643184420	TraesCS2D01G427100	chr2D	539259320	539261818
TraesCS1A01G297700	chr1A	492798612	492801314	TraesCS1B01G307100	chr1B	530050481	530053172	TraesCS1D01G293500	chr1D	392570805	392573483
TraesCS1A01G396800	chr1A	562805948	562806817	TraesCS1B01G425000	chr1B	649426443	649427312	TraesCS1D01G404700	chr1D	469608095	469608964
TraesCS2A01G217300	chr2A	204190736	204195781	TraesCS2B01G242600	chr2B	246362267	246367495	TraesCS2D01G223100	chr2D	190111338	190116705
TraesCS3A01G354000	chr3A	601543143	601544315	TraesCS3B01G386800	chr3B	607407253	607408413	TraesCS3D01G348100	chr3D	459478524	459479702
TraesCS4A01G375800	chr4A	650303289	650305729	TraesCS4B01G394500	chr4B	668853963	668857695	TraesCS2D01G555700	chr2D	629533798	629536620
TraesCS3A01G271500	chr3A	500969265	500973680	TraesCS3B01G305200	chr3B	490590566	490594959	TraesCS3D01G271100	chr3D	376157641	376162183
TraesCS2A01G208300	chr2A	189601166	189602884	TraesCS2B01G234800	chr2B	234084957	234087075	TraesCS2D01G215000	chr2D	177093539	177095162
TraesCS1A01G249100	chr1A	441107522	441111554	TraesCS1B01G259800	chr1B	457317194	457321355	TraesCS1D01G248600	chr1D	341472924	341476937
TraesCS5A01G302300	chr5A	511877160	511881784	TraesCS5B01G302300	chr5B	486731836	486736109	TraesCS5D01G308800	chr5D	406164673	406168897
TraesCS5A01G109400	chr5A	199214631	199231315	TraesCS5B01G110600	chr5B	161063766	161086484	TraesCS5D01G124200	chr5D	187932513	187961579
TraesCS2A01G307300	chr2A	528116704	528119310	TraesCS2B01G323800	chr2B	462947007	462949606	TraesCS2D01G305600	chr2D	391388667	391392148
TraesCS2A01G304700	chr2A	523990949	523991935	TraesCS2B01G321400	chr2B	458501304	458501879	TraesCS2D01G303300	chr2D	387256218	387256793
TraesCS5A01G188900	chr5A	390730903	390734540	TraesCS5B01G194800	chr5B	351700860	351704283	TraesCS5D01G202100	chr5D	306565360	306568772
TraesCS2A01G102200	chr2A	55552227	55555532	TraesCS2B01G119300	chr2B	85642911	85646367	TraesCS2D01G101700	chr2D	54868964	54872312
TraesCS2A01G395400	chr2A	647345252	647347147	TraesCS2B01G413500	chr2B	589211752	589213647	TraesCS2D01G393200	chr2D	502109067	502110950
TraesCS7A01G254500	chr7A	240956333	240957681	TraesCS7B01G150700	chr7B	199855369	199856720	TraesCS7D01G253100	chr7D	228985494	228986849
TraesCS5A01G141600	chr5A	314143511	314149223	TraesCS5B01G139900	chr5B	263934608	263939211	TraesCS5D01G150600	chr5D	239581428	239586032
TraesCS7A01G421300	chr7A	612378240	612379364	TraesCS7B01G321600	chr7B	572397279	572402941	TraesCS7D01G413600	chr7D	531834280	531835692
TraesCS5A01G475700	chr5A	650638372	650643613	TraesCS5B01G489000	chr5B	658915417	658919627	TraesCS5D01G489100	chr5D	524437481	524441506
TraesCS4A01G086100	chr4A	90433375	90434419	TraesCS4B01G218400	chr4B	460161558	460162340	TraesCS4D01G218600	chr4D	374079136	374079919
TraesCS2A01G194200	chr2A	162291446	162292757	TraesCS2B01G212700	chr2B	197211103	197212413	TraesCS2D01G193700	chr2D	138754634	138755945
TraesCS1A01G139900	chr1A	237744733	237746115	TraesCS1B01G157000	chr1B	265646955	265648662	TraesCS1D01G139400	chr1D	191859924	191861317
TraesCS1A01G266800	chr1A	462136940	462137443	TraesCS1B01G277700	chr1B	486158167	486158661	TraesCS1D01G267000	chr1D	362920557	362921215
TraesCS1A01G175500	chr1A	313489398	313491513	TraesCS1B01G204900	chr1B	368708582	368710794	TraesCS1D01G163800	chr1D	233928574	233930689
TraesCS6A01G135200	chr6A	107116321	107119578	TraesCS6B01G163200	chr6B	169320725	169324009	TraesCS6D01G124300	chr6D	89006377	89009680
TraesCS6A01G133500	chr6A	105637436	105639002	TraesCS6B01G161900	chr6B	166139383	166140374	TraesCS6D01G123000	chr6D	87502846	87503861
TraesCS5A01G409200	chr5A	598875027	598879129	TraesCS5B01G413900	chr5B	588526411	588530445	TraesCS5D01G419000	chr5D	480376304	480380513
TraesCS2A01G224200	chr2A	222594435	222600172	TraesCS2B01G274400	chr2B	377526929	377532644	TraesCS2D01G230500	chr2D	201154206	201159953
TraesCS3A01G294900	chr3A	529106345	529107660	TraesCS3B01G342500	chr3B	549791856	549793171	TraesCS3D01G308200	chr3D	422060968	422062283
TraesCS5A01G178000	chr5A	375564627	375565265	TraesCS5B01G175600	chr5B	321551312	321551947	TraesCS5D01G182400	chr5D	283348979	283349617
TraesCS3A01G191400	chr3A	243870608	243871784	TraesCS3B01G219400	chr3B	263787893	263789063	TraesCS3D01G194000	chr3D	185068035	185069201
TraesCS7A01G489900	chr7A	679818288	679821036	TraesCS7B01G393000	chr7B	659653452	659654515	TraesCS7D01G476300	chr7D	587850287	587853179
TraesCS1A01G161600	chr1A	290345893	290349511	TraesCS1B01G178200	chr1B	322727140	322729884	TraesCS1D01G158500	chr1D	223391038	223393297
TraesCS1A01G259700	chr1A	452784072	452786584	TraesCS1B01G270000	chr1B	474658608	474666009	TraesCS1D01G259500	chr1D	352394896	352396858
TraesCS1A01G341200	chr1A	530883682	530884736	TraesCS1B01G353900	chr1B	583949070	583950265	TraesCS1D01G343300	chr1D	432388354	432389456
TraesCS1A01G097500	chr1A	94101384	94106313	TraesCS1B01G126300	chr1B	154165181	154170203	TraesCS1D01G106300	chr1D	98824466	98834702
TraesCS4A01G087300	chr4A	91753522	91754613	TraesCS4B01G217100	chr4B	457770210	457771557	TraesCS4D01G217400	chr4D	372513308	372514651
TraesCS1A01G410100	chr1A	571573873	571574524	TraesCS1B01G440000	chr1B	661626770	661627420	TraesCS1D01G417400	chr1D	475706365	475707027
TraesCS3A01G300600	chr3A	534531495	534533998	TraesCS3B01G335900	chr3B	542162749	542165264	TraesCS3D01G301200	chr3D	415652779	415655307
TraesCS1A01G033300	chr1A	16038514	16038928	TraesCS1B01G041900	chr1B	21804581	21804986	TraesCS1D01G035000	chr1D	15519959	15520361
TraesCS3A01G104700	chr3A	68127781	68128296	TraesCS3B01G123200	chr3B	94865798	94866304	TraesCS3D01G106900	chr3D	59262100	59262615
TraesCS3A01G345100	chr3A	594590481	594591569	TraesCS3B01G377200	chr3B	593921392	593922480	TraesCS3D01G339100	chr3D	452240036	452241139
TraesCS1A01G324900	chr1A	515588379	515591366	TraesCS4B01G103800	chr4B	109920856	109923442	TraesCS1D01G325600	chr1D	418240017	418243069
TraesCS2A01G452100	chr2A	701481251	701483595	TraesCS2B01G473600	chr2B	670748763	670754181	TraesCS2D01G451900	chr2D	561834943	561837296
TraesCS2A01G462400	chr2A	708042395	708043429	TraesCS2B01G484000	chr2B	681349095	681350135	TraesCS2D01G462800	chr2D	568773221	568774255
TraesCS3A01G085800	chr3A	55483923	55484642	TraesCS3B01G101100	chr3B	68253474	68254192	TraesCS3D01G085900	chr3D	43513223	43513944
TraesCS2A01G213300	chr2A	197924464	197924876	TraesCS2B01G238100	chr2B	239465575	239465984	TraesCS2D01G219200	chr2D	183619697	183629766
TraesCS7A01G354700	chr7A	519105307	519110181	TraesCS7B01G273000	chr7B	500775230	500777755	TraesCS7D01G368100	chr7D	476695985	476698510
TraesCS3A01G021400	chr3A	12253402	12253689	TraesCS3B01G024800	chr3B	10664008	10665247	TraesCS3D01G025500	chr3D	8830485	8831037
TraesCS6A01G173200	chr6A	185232421	185232774	TraesCS6B01G200900	chr6B	240384591	240384929	TraesCS6D01G162300	chr6D	140641156	140641817
TraesCS2A01G356600	chr2A	601338313	601342899	TraesCS2B01G375900	chr2B	538955461	538956113	TraesCS2D01G355500	chr2D	457654628	457655262
TraesCS4A01G192200	chr4A	472648853	472651264	TraesCS4B01G123200	chr4B	146556922	146559323	TraesCS4D01G121300	chr4D	102387759	102390149
TraesCS3A01G239400	chr3A	449122612	449123808	TraesCS3B01G268000	chr3B	431210518	431211714	TraesCS3D01G239700	chr3D	332162801	332164922
TraesCS2A01G149100	chr2A	95825819	95826417	TraesCS2B01G174000	chr2B	148143928	148144645	TraesCS2D01G153900	chr2D	96799736	96800242
TraesCS7A01G329800	chr7A	481582550	481588783	TraesCS7B01G230300	chr7B	432916236	432922408	TraesCS7D01G326500	chr7D	416960372	416966847
TraesCS2A01G169700	chr2A	124658220	124660067	TraesCS2B01G196000	chr2B	173755493	173757320	TraesCS2D01G177200	chr2D	120631550	120633428
TraesCS4A01G021000	chr4A	14261744	14265031	TraesCS4B01G282600	chr4B	565861633	565864388	TraesCS4D01G281600	chr4D	452795390	452798079
TraesCS4A01G206100	chr4A	498993712	498999838	TraesCS4B01G109700	chr4B	122305055	122311300	TraesCS4D01G107100	chr4D	85335943	85342379
TraesCS5A01G275100	chr5A	484559808	484560032	TraesCS5B01G274900	chr5B	460680690	460680914	TraesCS5D01G282700	chr5D	384076157	384076381
TraesCS5A01G516100	chr5A	679666765	679667939	TraesCS4B01G347400	chr4B	641270073	641271353	TraesCS4D01G342400	chr4D	498899729	498900729
TraesCS3A01G238100	chr3A	445261604	445266051	TraesCS3B01G266600	chr3B	427575722	427581137	TraesCS3D01G238500	chr3D	330044390	330049613
TraesCS6A01G295500	chr6A	529047973	529048479	TraesCS6B01G325600	chr6B	574735817	574736323	TraesCS6D01G276100	chr6D	384533892	384534398
TraesCS7A01G249600	chr7A	232374691	232377228	TraesCS7B01G141700	chr7B	179921757	179924294	TraesCS7D01G248300	chr7D	219828082	219830721
TraesCS3A01G100200	chr3A	64788196	64794388	TraesCS3B01G117000	chr3B	83905765	83911735	TraesCS3D01G100900	chr3D	53485988	53492183
TraesCS5A01G211900	chr5A	427087064	427087759	TraesCS5B01G212000	chr5B	382700686	382701375	TraesCS5D01G222000	chr5D	329509607	329510287
TraesCS5A01G439400	chr5A	620997683	621002857	TraesCS5B01G442400	chr5B	615697747	615704554	TraesCS5D01G446600	chr5D	496910936	496917144
TraesCS4A01G160600	chr4A	345836400	345842602	TraesCS4B01G163700	chr4B	335937974	335944415	TraesCS4D01G165100	chr4D	271205119	271217224
TraesCS4A01G126400	chr4A	162813498	162813947	TraesCS4B01G178500	chr4B	391157880	391158956	TraesCS4D01G180100	chr4D	313885547	313886431
TraesCS6A01G149900	chr6A	133414380	133419105	TraesCS6B01G177800	chr6B	195805446	195810373	TraesCS6D01G139200	chr6D	108447389	108452056
TraesCS3A01G210200	chr3A	375769102	375773619	TraesCS3B01G240800	chr3B	379679756	379683038	TraesCS3D01G213000	chr3D	286876281	286879738
TraesCS4A01G068700	chr4A	66935086	66935876	TraesCS4B01G225800	chr4B	472237460	472238247	TraesCS4D01G226500	chr4D	385727432	385728225
TraesCS1A01G243200	chr1A	431431273	431435570	TraesCS1B01G254700	chr1B	449130392	449135036	TraesCS1D01G243200	chr1D	333487159	333491477
TraesCS3A01G222000	chr3A	414200928	414202034	TraesCS3B01G251900	chr3B	404622754	404624015	TraesCS3D01G231100	chr3D	315755469	315756689
TraesCS3A01G441600	chr3A	683528724	683530985	TraesCS3B01G475500	chr3B	723999834	724002308	TraesCS3D01G434400	chr3D	546815770	546819890
TraesCS3A01G219500	chr3A	403409530	403411479	TraesCS3B01G250000	chr3B	398841938	398852747	TraesCS3D01G233000	chr3D	320835847	320840723
TraesCS1A01G200000	chr1A	359689498	359690559	TraesCS1B01G214700	chr1B	389735074	389736350	TraesCS1D01G203500	chr1D	288147488	288148540
TraesCS5A01G194500	chr5A	398189267	398193504	TraesCS5B01G190000	chr5B	344286036	344290001	TraesCS5D01G197700	chr5D	300945343	300949105
TraesCS4A01G122100	chr4A	150866231	150868017	TraesCS4B01G182000	chr4B	399192281	399194093	TraesCS4D01G183800	chr4D	321914798	321916777
TraesCS3A01G403300	chr3A	648310381	648312261	TraesCS3B01G436900	chr3B	675280448	675282266	TraesCS3D01G398200	chr3D	512705918	512707780
TraesCS5A01G036000	chr5A	33004516	33009262	TraesCS5B01G036600	chr5B	40784777	40789970	TraesCS5D01G044100	chr5D	43209188	43213906
TraesCS7A01G160500	chr7A	116616054	116621357	TraesCS7B01G065400	chr7B	71146033	71151438	TraesCS7D01G161400	chr7D	111476792	111482009
TraesCS1A01G119400	chr1A	130349782	130350697	TraesCS1B01G138800	chr1B	180532558	180533555	TraesCS1D01G120200	chr1D	118804209	118805121
TraesCS1A01G301300	chr1A	495695455	495696869	TraesCS1B01G311100	chr1B	534660227	534661630	TraesCS1D01G301000	chr1D	398969600	398972010
TraesCS2A01G069800	chr2A	30573817	30574941	TraesCS2B01G083000	chr2B	46115192	46116316	TraesCS2D01G068600	chr2D	28770835	28771959
TraesCS4A01G067200	chr4A	64574443	64576017	TraesCS4B01G244800	chr4B	506329467	506331041	TraesCS4D01G244600	chr4D	409441499	409443073
TraesCS5A01G019300	chr5A	14921945	14923291	TraesCS5B01G016800	chr5B	15337213	15338142	TraesCS5D01G024700	chr5D	21558034	21559197
TraesCS5A01G072600	chr5A	83929944	83932346	TraesCS5B01G078400	chr5B	94258966	94261577	TraesCS5D01G085300	chr5D	90265693	90268128
TraesCS7A01G282200	chr7A	307948667	307965268	TraesCS7B01G179000	chr7B	263104815	263116884	TraesCS7D01G280800	chr7D	274688664	274703097
TraesCS3A01G435300	chr3A	678498028	678498570	TraesCS3B01G470200	chr3B	718287054	718287594	TraesCS3D01G428100	chr3D	542379785	542380321
TraesCS2A01G340900	chr2A	576357851	576361191	TraesCS2B01G338700	chr2B	483680877	483684878	TraesCS2D01G318500	chr2D	408361815	408365197
TraesCS3A01G026800	chr3A	14043784	14049336	TraesCS3B01G017500	chr3B	7187729	7191390	TraesCS3D01G018700	chr3D	6332621	6339100
TraesCS5A01G464200	chr5A	643917605	643918694	TraesCS5B01G475600	chr5B	648280355	648281448	TraesCS5D01G476900	chr5D	515667593	515668689
TraesCS2A01G141400	chr2A	86898865	86901210	TraesCS2B01G166400	chr2B	139340708	139343104	TraesCS2D01G144900	chr2D	86491580	86497023
TraesCS1A01G194700	chr1A	351859663	351863729	TraesCS1B01G209500	chr1B	380435927	380439997	TraesCS1D01G198300	chr1D	279936343	279940398
TraesCS3A01G425100	chr3A	667505099	667505732	TraesCS3B01G461500	chr3B	704572460	704573638	TraesCS3D01G420000	chr3D	532238835	532239479
TraesCS5A01G122100	chr5A	265274937	265286589	TraesCS5B01G122200	chr5B	219811961	219823965	TraesCS5D01G130500	chr5D	206591795	206603126
TraesCS2A01G324900	chr2A	554820561	554823827	TraesCS2B01G357400	chr2B	510400178	510403516	TraesCS2D01G338000	chr2D	431515319	431518633
TraesCS5A01G178300	chr5A	375842652	375847938	TraesCS5B01G176000	chr5B	321972369	321977574	TraesCS5D01G182800	chr5D	284110757	284115866
TraesCS4A01G367400	chr4A	640234711	640237847	TraesCS5B01G505300	chr5B	671126144	671128945	TraesCS5D01G506000	chr5D	531892567	531896360
TraesCS6A01G288100	chr6A	520540450	520542987	TraesCS6B01G317600	chr6B	565419275	565421917	TraesCS6D01G270900	chr6D	380444429	380447024
TraesCS6A01G165800	chr6A	166982030	166991156	TraesCS6B01G193200	chr6B	227642310	227651301	TraesCS6D01G154400	chr6D	129486153	129495885
TraesCS1A01G149700	chr1A	257415390	257419449	TraesCS1B01G167700	chr1B	297056666	297060943	TraesCS1D01G146900	chr1D	203268147	203272519
TraesCS3A01G011500	chr3A	9280512	9281129	TraesCS3B01G014500	chr3B	6178085	6178705	TraesCS3D01G000200	chr3D	328329	328952
TraesCS2A01G276000	chr2A	455493023	455494849	TraesCS2B01G293700	chr2B	409662783	409664615	TraesCS2D01G275000	chr2D	344337289	344339406
TraesCS6A01G171000	chr6A	181590600	181591520	TraesCS6B01G199200	chr6B	238296178	238296997	TraesCS6D01G160700	chr6D	138969186	138969622
TraesCS5A01G386300	chr5A	584035444	584043832	TraesCS5B01G391200	chr5B	570570833	570580077	TraesCS5D01G396100	chr5D	463896573	463904991
TraesCS3A01G306900	chr3A	545151928	545155329	TraesCS3B01G329400	chr3B	532342878	532346258	TraesCS3D01G294900	chr3D	406401539	406404790
[truncated: 16,476 more rows]
